# Supplementary material for: Exploring the nexus between university sustainability practices and academic performance: An empirical analysis of the QS sustainability ranking and four world university rankings
Source: PLoS One. 2024 Oct 31;19(10):e0306286. doi: 10.1371/journal.pone.0306286 (PMC11527258; doi:10.1371/journal.pone.0306286)
Supplement: S1 Data — (XLSX) [file pone.0306286.s001.xlsx]

## Sheet: Sheet1
country	University	ARWU	QSWUR	USWUR	THEWUR	QSSR ENVIRONMENT	QSSR SustainableInstitutions	QSSR SustainableEducation	QSSR SustainableResearch	QSSR IMPACT	QSSR Equality	QSSR KnowledgeExchange	QSSR ImpactEducation	QSSR Employability	QSSR LifeQuality
Argentina	Universidad de Buenos Aires		68.9	53.8		27.4	14.1	53.3	21	40	14.7	68.9	49.4	61.5	40.8
Australia	Flinders University		27.2	53.8	47.85	36.7	26.9	56	32.8	58.3	85.7	48	70.5	34.9	58.2
Australia	University of Wollongong		45.4	63.6	52.75	62.2	56.3	64	73.5	66.6	78.6	57.8	74.7	60.4	64.2
Australia	University of Newcastles, Australia		44.5	61.4	52.75	52.5	47.2	57.7	60.9	70.7	88.1	45.2	81.4	63.1	84.3
Australia	Deakin University		37.5	62.1	50	34.2	24	26	77.5	63.7	79.5	44.9	63.5	64.3	84.8
Australia	University of South Australia		3.2	55.6	47.85	42.6	34.6	55.3	45.7	63.6	92.1	41.4	66.1	50.3	79.4
Australia	Australian National University	26.4	82.1	73.9	69	54.5	48.9	49.1	80.2	88.3	79.6	89.1	90.1	86.8	92.8
Australia	Murdoch University			46.4	43.5	20.3	13	25.6	41.8	32.3	36.5	27.8	61.5	33.9	41.6
Australia	The University of New South Wales (UNSW)	28.6	78	77	67.5	83.3	93	76.4	80.3	93.4	90.8	91.4	83.8	94.8	94.6
Australia	Royal Melbourne (RMIT) University		44.6	62.5	47.85	64.9	60.7	62.8	79.3	72.7	91.2	49.3	70.8	75.8	75.7
Australia	Queensland University of Technology		41.5	64.7	71.1	57.9	45.4	61.4	76.9	74.3	85.8	55.5	83.3	66.2	88.6
Australia	The University of Sydney	28.3	79.6	79.9	70.9	80.3	77.1	83.6	79.4	97.1	99.8	80.4	99.2	94.5	93.4
Australia	University of Tasmania		35.6	59.5	47.85	38.3	24.4	41.8	66.1	51.5	48.9	64.4	67.7	38.4	70
Australia	Southern Cross University			38.8	36.6	14	14.6	19.6	26.7	21	47.7	17.5	30.5	21.8	20.5
Australia	Charles Darwin University			39.7	45.95	30.9	18.9	57.2	20.7	23.5	61.8	17.9	28.3	12.7	26.2
Australia	Macquarie University		44.2	63.4	56.2	59.2	46.1	64.8	75.2	71.2	82.7	49	79.8	74	72.8
Australia	Edith Cowan University			51.5	45.95	8.4	11.3	6.3	32.2	29	34.6	28.5	53.5	33.1	33
Australia	University of Western Australia		61.7	72.2	59.4	42.8	22.3	46.4	77.9	79.2	70.6	90.7	69.7	79.8	94
Australia	James Cook University		25.5	57.3	45.95	63.4	37.4	84.7	70.1	57	63.2	66.5	61.8	43	72.8
Australia	University of Queensland	31.5	74.8	77.2	71.1	46.8	20.2	55.4	80.4	81.6	71.7	82.5	82.6	84	95.4
Australia	University of new England Australia			42.5		16.5	18.4	226	19.8	27.1	33.6	39.2	48.5	20.3	34.5
Australia	La Trobe University		33.9	58.1	50	12.5	24.7	3.6	33.4	57.9	65.8	46	71.3	50.2	86.8
Australia	Griffith University		35.2	62.8	50	65.8	69.1	58.4	78.7	71.6	87.5	56.9	77.3	57	91.7
Australia	Swinburne University of Technology		35.4	63	47.85	17.5	15.5	15.1	45.3	36.5	54	18.1	50.3	51.4	29.9
Australia	University of Technology Sydney		53.2	69	59.3	63.1	57.4	61.2	79.9	73.2	83.6	50.9	72.1	79.3	91.7
Australia	University of Southern Queensland			53.1	47.85	27.8	31.8	37.9	23.6	38	56.8	47.3	34.8	29.3	53.6
Australia	University of the Sunshine Coast			37.2	36.6	15.5	13.2	17.6	37.3	13.9	29.3	12.1	40.1	13	25.6
Australia	Western Sydney University			61.3	52.75	50.7	60.1	49.1	50.9	63.4	96.2	48.5	69.5	36.3	72.2
Australia	The University of Adelaide		57	72.8	64.7	62.2	47.2	68.8	78.2	84.7	93.1	79.9	84.4	70.6	91.4
Australia	Charles Sturt University			44.1	27.05	29.1	38.5	42.4	12	38.9	55.3	35.5	61.1	25.7	44.8
Australia	Monash University	28	71.6	77	73.6	41.9	20.2	45.2	79.5	85.4	69.9	88.1	92.4	86.5	94
Australia	Curtin University		44.4	65.8	52.75	36.1	10.1	41.3	78.3	66.5	57.6	78.1	66.7	64.9	89.7
Australia	University of Basel	26.8	53.3	66.2	63	35.7	15.1	54.8	47.5	60.9	63.2	86.9	44.5	50.8	79.7
Australia	The University of Melbourne	34.5	81.6	80.3	77.6	61.8	61.2	54.7	80.3	88.7	64.3	95.4	96	95.4	95.4
Australia	University of Canberra			48.4	50	36	39.4	54.3	16.5	27.8	53.1	15.5	48.3	22.5	33
Austria	Universitat Innsbruck		34.3	53.7	43.5	23.5	10.4	34.3	43.1	22.4	39.6	24.7	30.8	29.9	22.5
Austria	Paris Lodron University of Salzburg (University of Salzburg)			42.6	36.6	14.9	12.9	27.5	19.3	14.7	45.8	12.7	22	15.2	14.2
Austria	Technische Universitat Wien		45.7	54	43.5	25	35.5	9.5	54.5	25.8	18.8	46.8	17.7	61.2	18.2
Austria	Karl-Franzens-Universitaet Graz			45.9		18.4	13.8	31.5	24.2	28.3	34.8	49.1	44.1	23.8	15.9
Austria	University of Vienna		5.6	62.6	60.4	45.8	41.1	45.4	64.9	63.3	57.1	79.9	65.9	63.5	57.7
Austria	Johannes Kepler University Linz		31	38.9	40.65	23.7	38.1	27.7	16.7	21	42.9	25.7	23.3	28.6	14.4
Austria	Graz University of Technology		36.1	42.6	36.6	10.1	22.2	5.4	25.1	15.6	15.7	41.4	17.9	32.6	13.9
Bangladesh	University of Dhaka			39.2	36.6	20.7	29.7	37	2	30.6	8.2	78.6	33.8	48.8	10.4
Bangladesh	Bangladesh University of Engineering & Technology				21.35	10	7.8	30.5	3.4	15.5	11	58.1	7.7	34	4.1
Belgium	KU Leuven	26.2	66	75.1	74.6	42	11.5	43.9	93.9	87.8	74.7	97.3	95.2	77.5	93.7
Belgium	Ghent University	26.4	51.6	70.6	62.7	61.8	49.6	55.1	95.6	86.2	89.7	97.5	90	56.3	94
Belgium	University of Antwerp		36.5	61.8	59.4	49.6	29.4	51.5	84.7	73.5	85	86.4	64.8	50	87.4
Belgium	Vrije Universiteit Brussels		38.5	58.8	52.75	28.8	27.2	26.8	51.5	60.7	74.6	80.7	56	44.6	43.3
Belgium	Universite de Liege			55.7	45.95	35.6	16.7	38.1	72.3	43.1	43.9	63.9	51.8	32	56.5
Belgium	Universite catholique de Louvain (Catholic University of Louvain)		44.2	64.7	56.5	22.9	9.6	29.4	49.5	58.9	61.5	78.9	48.3	51.9	74.5
Belgium	Universite libre de Bruxelles		42.5	61.6	52.75	27.8	13.3	41.3	43.4	57.3	57.8	80.4	47.2	53.1	66.2
Belgium	Hasselt University		26.2	43	47.85	17.4	13.9	28.3	25.7	24.7	51.5	49	15.2	14.9	16.7
Brazil	Pontificia Universidade Catolica do Rio de Janeiro			34.3	31.85	36.3	49.5	54.4	3.7	17.6	35.3	25.5	25.8	25.9	8.2
Brazil	Universidade Federal de Minas Gerais			52.6	31.85	22	10.5	35.9	34.5	31.3	48.6	54.4	11.8	25.1	61.7
Brazil	Universidade Federal de Sao Paulo		26.4	48.7	36.6	10	6.5	26.4	12	14	42.2	22.5	19.3	7.9	19.3
Brazil	Universidade Federal da Bahia			38.7	21.35	10	3.2	27.7	14.1	18.5	29.3	48.7	27	7.7	21
Brazil	Universidad de Sao Paulo		56.1	68.5	52.75	70.7	56.4	82.6	74.2	74.8	70.9	93.3	53.6	79.6	81.1
Brazil	Universidade Federal de Ceara			39.2	14.35	28.6	35.2	47.4	6.7	16	45.1	33.8	14.5	4.3	19.3
Brazil	Universidade de Brasilia			45.4	21.35	18.9	22.4	31.5	14.5	28.6	40.8	64.2	24.1	15.3	29.3
Brazil	UNESP		24.9	51.4	27.05	47	26.8	65.1	56.2	36.4	44.5	63.3	25.6	33.8	47.9
Brazil	Universidade Estadual de Campinas		42.5	58.7	43.5	58.5	53.3	67.3	59	47.4	45.1	83.8	28	46.3	63.9
Brazil	Universidade do Estado do Rio de Janeiro			43.2	21.35	10	35.3	3.6	9.7	14.5	20.3	49.1	23.6	9.1	13.6
Brazil	Universidade Federal do Rio de Janeiro		32.1	54.1	27.05	34.6	12.6	45.8	61.8	42.9	45.8	69	29.5	42.4	62.5
Brazil	Universidade Federal de Santa Maria			37.1	21.35	29.3	49.9	31.9	14.1	10.1	48.1	8.1	16.8	3.1	16.5
Brazil	Universidade Federal de Santa Catarina			47.9	27.05	49.2	53.6	55	44	27.3	49.7	35.1	35.4	15.9	33.9
Brazil	Universidade Federal do Rio Grande Do Sul			53.6	36.6	42.3	41.1	52.4	40.4	46.1	59.5	80.2	31.5	27	53.4
Brunei	Universiti Brunei Darussalam		38.1		47.85	12	11.4	33.5	1	16.1	34.2	15.4	31	25.4	12.7
Canada	Western University		46.7	58.2	52.75	76.4	89.7	72.4	66.2	83.9	95.5	78.1	79.2	75.2	79.1
Canada	Concordia University			46.8	36.6	46.9	63.4	44.9	39.1	40.8	68.6	27.4	47.2	46.8	17.6
Canada	McGill University	28.9	81.9	74.6	73	68	50.2	71.6	91.1	86.7	70.1	89.3	90.9	92.2	92.6
Canada	University of British Columbia	32.7	77	77.5	75.7	90.3	84.7	91.7	92.5	98.4	99.8	96.9	92.4	89.1	92.8
Canada	McMaster University	25.1	5.4	67	65.1	33.9	31	41.1	42	67.8	68	68.1	73.1	67.6	70.5
Canada	University of Calgary		39	64.2	52.75	55	35.8	66.7	70.6	77.9	87.8	87.8	75.1	56	77.1
Canada	University of Victoria		3.5	57.3	47.85	60.3	58.8	60.2	69.6	41.6	87.2	26.3	41	25.4	37.3
Canada	Universite du Quebec			44.5	36.6	34.3	1	37.8	89.8	48.3	49.7	61.3	58.5	36.7	69.4
Canada	University of Toronto	39.7	81.5	83.8	87.4	92.3	88.1	93.6	92.2	96.5	90.7	96.1	96.5	91.1	92.3
Canada	University of Guelph			51.4	40.65	34	18.5	35.7	68.4	38.9	49.1	61	23.3	34.8	67.1
Canada	Universite de Montreal		55.9	65.9	62.3	59.6	49	62.6	76.6	76.4	94.4	72.8	73.6	55.6	86
Canada	University of Waterloo		5	63.5	52.75	68	54.6	68	90.7	75.1	79.5	75	54.6	86.4	83.1
Canada	University of New Brunswick			39.9	36.6	31.2	39.9	37.3	29.6	13.1	41.8	13.3	14.2	21.3	13
Canada	Queen's University at Kingston		38.8		50	38.3	49.5	39	36.5	60.5	69.7	38.4	81.8	64.8	55.1
Canada	University of Saskatchewan		25.1	53.4	40.65	68.8	71.2	67.5	71.8	50.7	76.8	50.7	37.8	39.45	73.7
Canada	Universite Laval		26.9	54.5	50	35.3	13.2	37.9	76.8	46	46.3	63.3	48.9	37.3	74.8
Canada	York University		25.9	53.7	43.5	43.3	48.8	54.7	29.3	55	86.3	45.9	47	55.4	31
Canada	University of Alberta	26	56.9	67.1	61.1	50.9	33.4	47.4	91.2	73.9	64.4	80.4	79.4	70.7	89.7
Canada	Simon Fraser University		32.9	57.6	50	39	30	37.1	68.6	49	66.7	44.1	54.1	41.9	60.5
Canada	Dalhousie University		34.3	57.7	47.85	62.2	45.2	74.7	71.3	60.7	82.6	52.1	62	48.3	69.1
Canada	Memorial University of Newfoundland			45.7	36.6	25	18	27.3	49.3	27.4	58.4	40.6	21.6	16.1	24.2
Canada	University of Manitoba			55.2	45.95	22.3	18	26.9	40.3	45.3	60.2	43.2	50.8	37	70
Canada	University of Ottawa		39.4	62.2	58.5	27.9	19.7	29.1	55.2	66.9	65.1	81.8	75.4	49	78.3
Canada	Carleton University			50.3	36.6	29.7	45.9	13.1	51.8	34.6	52.7	42.4	36.2	37.5	21
Canada	University of Windsor			36.1	36.6	11.9	21.2	10.4	25	13.7	41.4	7.7	26.4	19.4	11.6
Canada	Toronto Metropolitan University			28.8	31.85	6.2	8.3	2.3	34.8	25.6	54.1	15.6	32	34.2	14.7
Chile	Universidad de Santiago de Chile		25.4	34.2	21.35	19.6	44.4	22.5	1.6	21.2	49.1	7.3	31.5	34.6	9.9
Chile	Pontificia Universidad Catolica de Chile		54.9	57.7	43.5	43.1	49	40	52.8	72	73	48.5	90.2	85.6	59.1
Chile	Universidad de Concepcion			42.6	21.35	35.7	42	41.2	33.2	22.6	41.2	28.5	23.3	30.6	23.9
Chile	Universidad de Chile		47.5	54.4	27.05	31.3	10.4	46.1	52.4	50.3	49.1	54.5	60.8	57.4	49.1
China	Nankai University		29.7	60.3	47.85	27.4	9.2	29.2	67.5	19.6	21.9	33.2	12	38.6	56.2
China	Jilin University		24.3	53.9		22.2	13	21.3	55.8	27	19.6	45.7	18.3	52.7	52.8
China	South China University of Technology		28	61.9	43.5	26.9	13.2	19.7	75.5	15.6	19.3	28.5	12.7	32.3	51.1
China	Zhejiang University	35	79.3	70.7	68.1	41.6	17.4	45.5	81.5	67.3	45.1	89.4	54.6	85.2	86
China	Southeast University		25.5	61.3	43.5	24.6	12.9	23.4	61.8	16.3	28.3	31.3	5.3	17.3	50.5
China	Beihang University		26.3	60.5	40.65	22.2	6.8	26.8	55.4	12.4	3.5	50.7	10.3	30.2	22.7
China	Tsinghua University	40.3	9.1	81.3	88.2	43.9	11.1	55.4	82.5	68.8	36.5	76.1	77.4	94.7	87.1
China	Renmin University of China			50.5		12.4	8.2	13.8	22.2	29.1	26.1	35.3	19.2	67.6	39.1
China	Nanjing University	25.2	53.9	68.2	63.6	41.2	14.3	46.8	82.3	47.8	37.2	72.9	28.8	61	85.4
China	China University of Geosciences			59.1	27.05	30.9	7	33.9	75.3	1.9	4.2	26.7	2.3	14.8	39.6
China	Chongqing University			45.4	36.6	22.2	9.9	14.4	71.3	14.5	5.1	42.6	11.3	39.4	36.2
China	Shanghai Jiao Tong University	32.6	77.4	71.3	71.2	38.1	10.1	44.8	80	59.5	47	74.1	33.7	88.9	83.4
China	Beijing Institute of Technology		3.7	58.4	40.65	30.8	12.5	33	68.8	32.1	22.6	71.9	16.7	52.8	26.8
China	Xiamen University		27.3	60.7	43.5	34.1	11	35.9	78.3	21.8	12.7	37.9	15.4	49.5	60.5
China	Xi'an Jiaotong University		35.1	61.9	40.65	36.7	21.2	36.9	72.5	45.5	26.6	84.9	26.8	59.8	73.4
China	Sun Yat-sen University	28.3	37.3	67.5	50	34.6	7.5	37.8	82	57.9	50.9	83.8	38.3	62.4	85.7
China	East China Normal University			57.5	45.95	21.3	11.7	7	77.9	42.5	38.6	62.5	56.7	32.6	60.2
China	Huazhong University of Science & Technology	26	34.6	69.1	56.1	31.1	11.5	32	73	40.3	20.8	74.7	21.7	62.6	72.8
China	Jinan University			50	36.6	16.2	7.9	4.3	68.4	12	9	43.8	4.1	21.2	58.5
China	University of Science & Technology of China	30.1	6.7	70.1	67.1	37.9	15.5	41.8	77	31.5	9	73.5	28.8	45.1	55.4
China	Tongji University		42.4	63.2	50	56.5	29.7	70.6	78.3	36	25.2	62.4	25.4	52.4	64.2
China	Peking University	36.7	91.3	76.8	88.1	49.2	14.8	63.9	82.5	81.6	60.8	91.2	80	95.1	86.3
China	Dalian University of technology			54.7	36.6	30.5	11.8	29.7	74.6	11.3	8.3	34.4	5.7	36.6	34.8
China	Central South University	25.3	24.2	62.5	45.95	19.6	13.7	4.3	73.5	21	23.7	40	5	40.5	57.9
China	Lanzhou University			50		33.7	20.5	35.2	65.2	15.7	17.4	55.5	1.6	15	60.2
China	Beijing Normal University		37.8	59.7	50	37.5	11.6	41	81.7	51.8	30.5	75.2	67	47.8	83.7
China	China Agricultural University			56.9		15.2	1.2	28.8	70.9	15.1	19.3	35.4	4.6	23	73.4
China	Harbin Institute of Technology		42	63.2	45.95	35.1	8	41.4	77.3	20.2	9.7	43.7	18.8	47.6	33.6
China	Fudan University	31.1	81.5	68.8	72	29.1	27.1	10.4	79.9	64.5	52.5	74.4	45.7	89.5	83.4
China	Wuhan University		44.3	56.4	56.4	38.1	11.8	43.5	79.6	53.8	43.4	70.7	40.5	68.8	82.3
China	Shandong University		28.7	55.4		32.8	6.5	37.2	77.9	38.5	29.9	64.1	18.1	59.1	70
China	Hunan University			65.3	43.5	19.3	11.8	4.5	74.2	15.7	8.3	36.8	11	42.7	45.1
China	Sichuan University		28	58.1		25.9	11.4	21.8	70.8	32.3	29.5	43.8	23.1	49.6	75.7
China	Shanghai University		27.3	53.9	36.6	17.7	8.3	21.3	45.9	20.8	27.9	38.8	15.5	37.3	26.5
China	Southern University of Science & Technology			62.3	56.8	26.1	11.4	32.8	53.4	5.2	22.9	15.5	1	15.7	39.9
China	Tianjin University		34.4	60.2	43.5	34.1	13.7	33.8	78.3	32.2	23.8	61.1	15.5	54.4	52.5
China	Shenzhen University			59.6	43.5	24.1	9.9	18.7	71.4	20	24.3	36.4	11.5	37.3	47.9
Colombia	Pontifica Universidad Javeriana		29.5	40.6	31.85	23.2	50.2	26	1.2	31.3	49.5	11.4	44.1	57.1	10.2
Colombia	Universidad de los Andes		41.6	48.3	27.05	26.2	33	43.2	7.3	48	35	56.4	71.5	23.3
Colombia	Universidad de Antioquia			41		14.7	14.3	36.8	1.3	21.6	21.1	42.7	35	31.5	13.9
Colombia	Universidad Nacional de Colombia		38.9	46.6	27.05	45.4	43.3	71.1	18.1	28.5	29.4	45.5	22.9	53.7	19.3
CostaRica	Universidad de Costa Rica			44.1	36.6	15.5	33.3	21.1	3.8	8.6	8.3	14	24.6	38.3	11.6
Croatia	University of Zagreb			50.6	21.35	16.2	7.3	25.9	34	47.2	51.9	76.2	52.7	31	38.2
Cyprus	University of Cyprus		25.1	47.1	43.5	18.2	36.6	23.7	5	31.4	35.3	44.5	59	26.4	15
Czechia	Masaryk University			48.2	31.85	43.6	43.9	55.3	36.3	38.4	50.8	57	26.3	43.7	35
Czechia	Charles University		36	61.6	40.65	39.9	24.6	61.1	40.1	62.5	65.6	94.7	53.7	52.2	39.3
Czechia	Palacky University Olomouc			48.1	27.05	26	42.3	29.2	16.6	28.3	46.7	50.8	20.8	25.3	23.9
Czechia	Czech University of Life Sciences in Prague			40.2	27.05	47.9	49.1	55.1	45.5	26.9	35.5	68	12.6	22.5	28.2
Denmark	University of Southern Denmark		31.1	60.1	50	47.5	46.3	47.4	60.7	59.9	79	56	58.5	49.2	68.2
Denmark	Aarhus University	27.6	48.6	69.1	61.2	82.8	68.9	84	99.5	76.6	75.9	84.1	80.7	57.6	98.3
Denmark	Aalborg University		32.5	59.8	50	33.4	9.9	30.1	87.1	37.8	19.5	53.4	52.3	51.1	64.2
Denmark	University of Copenhagen	35.2	65	76.2	61.7	62.2	51.7	53.3	97.6	79.5	54.9	98.8	89.6	72.9	99.7
Denmark	Technical University of Denmark		58	65.5	56.8	57	39	51.1	99.3	34.8	20.5	59.5	18.7	56.7	81.7
Egypt	Cairo University			55.6	31.85	40.1	49.3	51.3	23	46.8	53.9	78.1	29.2	49.7	30.2
Egypt	Ain Shams University in Cairo			50	27.05	13.7	19.2	27.6	6	27.3	31.1	66.5	8.6	40	16.2
Egypt	Mansoura University			53.3	36.6	26.6	33	45.2	5.7	13.7	38.7	20.3	7.8	23.8	20.2
Estonia	University of Tartu		35.4	60.3	52.75	10.1	12.1	5.6	38.5	39.2	44.1	47.1	58.5	37.3	30.2
Finland	Tampere University		27.6	54.4	47.85	18.6	18.1	22.9	33.2	50.3	62.5	50.5	65.8	37.7	53.1
Finland	Aalto University		55.9	59.5	52.75	71.7	83.7	58.7	79.6	44.1	36.5	56.6	31.8	77.1	43.3
Finland	University of Eastern Finland			51.7	36.6	27.9	12	29.7	64.4	39.8	33.7	60.3	65	23.3	59.1
Finland	University of Jyvaskyla		31.1	50.5	43.5	16.5	18.3	19.5	30.7	41.1	60.2	38.8	71	22.3	24.5
Finland	Abo Akademi University			37.9	36.6	10.8	13	13.8	26.4	26.5	49.1	22.2	52.8	17	17.6
Finland	University of Helsinki		57.8	70.3	62.5	53.3	36.8	46.6	96.1	81.2	78.5	91.2	83.2	64.1	94.6
Finland	University of Turku		35.8	56.4	45.95	34.3	50	30.2	35.3	63.3	83.5	56.7	78	42.3	55.7
Finland	University of Oulu		29	53.3	47.85	47.2	43.6	50.7	57.5	46	57.2	48.8	64.8	36.1	39.1
Finland	Lappeenranta-Lahti University of Technology		29.2	45.8	47.85	48.9	68.6	43.3	42.3	20.7	34	23.4	28.2	31.5	29.6
France	Universite de Rennes			51.6	31.85	19.3	6.6	33.1	34.9	23.6	27.2	48.2	32.2	12	59.4
France	Universite de Strasbourg		26.8	59.3	36.6	9.5	7.2	10.7	34.5	25.8	26.9	63.3	26.3	19.3	35.3
France	Universite Paul Sabatier Toulouse III			59.1		33.3	12.4	37.9	70.5	28.7	18.9	85	23.1	10.4	67.1
France	Ecole Normale Superieure de Lyon		56.6	49.2	47.85	13.8	1.2	35.4	18.1	20.7	28.6	42.1	22.5	28.6	18.2
France	Sciences Po		38		40.65	34.6	55.1	38.3	15.9	35.6	72.1	1	34.9	59.9	20.7
France	Sorbonne University	32.6	8	75.2	64.5	48.3	22.2	50.6	91.2	70	60.7	99.5	65.1	54.3	88.3
France	Universite de Montpellier			63.3	47.85	38.8	5.9	42.7	91.5	53.4	54.1	98.3	32	30	88.8
France	Universite Paris-Saclay	47	69	74.1	63.9	42.7	35.5	26	92.6	74.1	81.6	99.3	37	67.6	93.7
France	Aix-Marseille University		24.5	64.1	47.85	50.2	25.8	59.7	78.3	55.9	61.5	94.7	50.2	19.8	81.4
France	Universite Cote d'Azur			52.2		6.2	1.2	3.3	43.1	26.5	38.4	58.5	22	10.7	48.5
France	Universite de Lorraine			54.1	36.6	29.4	9.9	34.3	65.5	29.3	28.8	79	18.4	18.8	43.1
France	Universite Calude bernard Lyon 1			56.5	43.5	27.3	11.8	33.5	56.2	32.7	36	83.5	19.2	10.9	60.8
France	Universite PSL	33	83.8		72.9	49.1	7	63.7	93.4	69.1	56.5	99.6	40.8	77.2	92.6
France	Universite Paris Cite	29.1	38.7	75.2	61.7	36.6	17.5	30.2	88.1	62.6	74.9	99.6	45.3	24.4	91.1
France	Ecole des Ponts Paris Tech		46.5	42.3	50	32.8	37.2	31.2	45.5	16.5	14.4	21.1	12.5	62.6	17.3
France	University of Bordeaux			58.9	47.85	36.7	18.5	35.5	78.2	45.5	62	86.7	16.1	21.6	72.5
France	Paul Valery University Montpellier			41.6		17.6	1.2	29.3	42.4	6.1	8.6	38.3	13.6	8.4	23.6
France	Universite Lumiere Lyon 2				21.35	6.4	10.4	13.1	14.8	21.1	47.3	36.3	27.4	8.4	15
France	Universite Grenoble Alpes		33.8	63.6	43.5	45.1	21.5	45.7	88.8	41.7	43.2	90.4	26	28.1	47.1
France	Nantes University			54.4	36.6	23.1	19.7	22	48.8	26.3	31.5	72.8	21	12.5	30.2
France	Universite Paris 1 Pantheon-Sorbonne		35.2		31.85	8.8	22	6.7	18.4	40.4	55.6	48.3	37.3	50	17.9
France	Universite de Poitiers			40.5		9.8	13.7	18.2	14.4	15.7	29.1	49.1	16.4	9	13.9
France	Instut Polytechnique de Paris		76.8		63.6	42.3	37	33	77.7	47.6	27.4	88.4	26.8	72.6	49.1
Germany	Julius-Maximilians-Universitat Wurzburg		27.8	63.4	58.4	13	9.7	18	32.2	17.1	9.7	49.9	29.5	15.5	44.2
Germany	Humboldt-Universitat zu Berlin		54.1	74	64.9	23.9	10	12.2	81.2	56.1	36.7	82.4	53	64.2	77.7
Germany	Philipps Universitat Marburg			49.8	43.5	7.1	13	9.9	19.2	23.4	27.9	55.8	25	19	31.3
Germany	Universitat Duisburg-Essen			58.2	50	4.3	7	3.2	28.3	33.4	47.5	43.1	44	18.9	55.4
Germany	Universitat Stuttgart		3.7	47.6	47.85	41.5	31.6	63	32.8	19.9	27	32	17.9	43.8	14.4
Germany	Technical University of Darmstadt		36.9	48	47.85	24.3	17.9	37.7	30.2	25.2	13.3	49	26.5	56.8	16.2
Germany	Technische Universitat Braunschweig			41.9	36.6	13.8	1.2	27.7	31	9.6	6.5	31.1	21.6	28.1	14.2
Germany	Universitat Heidelberg	31.2	69	74.3	74.1	10.7	15.3	8.9	30.9	66.5	74.7	83.2	55.7	55.6	67.4
Germany	Christian-Albrechts-University zu Kiel			59.2	50	37.6	10.9	46.7	73.8	44.1	19.6	84.7	66.1	28.2	70.8
Germany	Eberhard Karls Universitat Tubingen		47.2	63.9	64.9	26.3	10.5	42.5	39.6	52.3	33.1	83.1	75.5	37.6	63.4
Germany	Technische Universitat Dresden			63.6	57.4	16.4	11.4	6.5	61.1	48.4	36	87.1	31.4	55.2	64.8
Germany	Technical University of Munich	30.7	76.4	72.6	79.3	60.4	25.8	74.6	91.4	64.5	38.1	85.3	63.7	76.9	93.1
Germany	Ludwig-Maximillians-Universitat Munich (LMU)	30.7	7.4	75.3	77.7	41.4	29.6	51.2	54.3	72.1	56.5	79.5	86.4	72.2	78.8
Germany	RWTH Aachen University		51.1	63	63.4	43.4	26.4	47	73.4	37.3	22.1	58	17.7	76.8	54.5
Germany	University of Munster		29.3	61.9	55.5	11	9.5	12.2	34.9	34.1	32.6	46.7	48.3	38	41.9
Germany	University of Bayreuth			44.4	43.5	23.6	12.5	39	32.8	25.2	28.2	55.6	21.5	34.1	17.9
Germany	Universitat Leipzig		27.4	56.2		29.1	19.7	31.9	55	35	20.5	82.6	30.5	29.3	64.5
Germany	Universite de Lille			54.8	40.65	23.6	8.9	31.8	49.5	26.7	19.5	71.8	33	13.9	45.1
Germany	Justus-Liebig-University Giessen		24.5	52.3	43.5	11.1	1.2	21	31.9	30.9	21.9	78.2	28.3	21.4	53.6
Germany	Bielefeld University			51.7	52.75	7	12.9	11.4	16.9	23.5	46.3	31.7	33.4	16.8	18.7
Germany	Universitat Jenav (Friedrich Schiller University Jena)		3.9	55	55	14.9	5.9	26.3	30.9	22.3	11.4	64.6	32.1	20.9	31.3
Germany	Ruhr-Universitat Bochum		27.5	56.2	50	9.6	14.8	8.1	28.7	39.2	43.3	75	37.3	29.5	29.9
Germany	Universitat Potsdam			53.1	52.75	32.2	8.9	43.4	62	42.4	36.7	71.9	63.4	16.3	30.8
Germany	Rheinsche Friedrich-Wilhelms-Universitat Bonn	29.3		67		21.7	19.4	10.4	63.5	56.9	58.7	91.6	33.7	43	90
Germany	Universitat Bremen			50.2	45.95	33.2	11.7	47	56.4	33.7	34.1	67.4	37.2	26.4	35
Germany	TU Dortmund University			48	40.65	3	10.9	3.6	17.5	22.6	30.3	43.6	32.3	25.5	12.4
Germany	Freie (Free) Universitaet Berlin		55.8	71.7	64.2	30.1	31.8	20.6	60.5	62.2	60.8	84.6	54.1	57.7	65.4
Germany	University of Cologne		31.9	60.8	58	27	30.6	34.7	27.5	60.9	70.4	83.3	48.5	44.6	71.7
Germany	Universitat Konstanz			49.4	52.75	35.8	55.8	34	26.7	27	55.7	22.8	35.3	28.5	10.4
Germany	Johannes Guthenberg Universitat Mainz		27.4	60.9	50	16.4	9.7	32.5	20.7	30.7	30.7	70.5	27.1	27.4	29.3
Germany	KIT. Karlsruhe Institute of Technology		51.9	61.6	55	25.9	11.4	11.7	87.4	42.8	15.4	84.4	16.8	78.8	59.9
Germany	University of Gottingen		42.2	65.7	61	38.2	13.8	43.8	77.1	57.9	58.2	84.8	38.7	50	89.1
Germany	University of Hohenheim			48.2	52.75	26.6	14.3	39.1	41.2	21.8	33.6	44.8	13	21.5	48.2
Germany	Universitat Hamburg		4.7	66.3	59.8	28.6	24.1	20.9	65.2	62.4	54.9	79.6	72.6	52.7	69.1
Germany	Goethe University Frankfurt am Main		32.9	61.2	50	30.4	11.3	41.6	55.4	57.7	62.3	83.7	50.6	41.9	66.8
Germany	Martin Luther Universitat Halle-Wittenberg		24.9	50.5		5	3	3.3	36.2	23.6	13.2	64.9	28.2	21.2	47.6
Germany	Technische Universitat Berlin		49.3	58.1	57.4	43.7	20.5	45	86	42.3	35.9	64	25.3	69.5	41.6
Germany	Leibniz University Hannover			51.7	43.5	23.4	9.6	38.7	36.7	32.1	18.8	66.9	29.1	48.3	25.3
Germany	Friedrich-Alexander Universitat Erlangen- Nurnberg		31.6	60.3	54.5	42.1	36.8	52.9	44.9	42.5	46	67.5	34.3	45.8	39.9
Germany	Albert-Ludwigs-Universitaet Freiburg		45.2	64.1	61.9	43.3	10.8	60.1	72.6	50.8	41	87.7	47.5	41.4	68
Ghana	University of Ghana			40.8	27.05	12.2	5	37.1	4.1	23.4	40.5	15.1	24.1	39	48.2
Greece	National Technical University of Athens		27.3	53.4	31.85	14.8	8.4	8.6	56.2	13.7	13.1	16.1	12.9	55.9	24.2
Greece	Aristotle University of Thessaloniki			55.6	31.85	32.7	16.1	33.3	70.5	42	53.7	49.4	45.3	33.9	63.1
Greece	University of Pratas			41.8		30.5	20.8	51.8	25.8	19.8	43.5	23.7	22.3	24.4	19.6
Greece	National & Kapodistrian University of Athens			60.6	43.5	6.6	8.9	6.7	28.1	41.1	54.7	55.3	46	31.6	37.1
HongKong	HongKong Baptist University		36.3	48.7	40.65	18.5	10.5	21.7	45.1	21	31	3.8	52.5	39.3	15.3
HongKong	The University of Hong Kong	26.1	87	74.4	78.5	69.3	51.7	73.2	91	76.8	90.2	38	86.7	89.1	78.3
HongKong	Hong Kong Polytechnic University		69	70.2	65.8	65.6	48	68.2	90.5	58.7	81.6	27.7	55.4	72.4	70.8
HongKong	Hong Kong University of Science& Technology		79.8	70.6	70.5	40.7	13.5	47.7	80	26.3	34.2	12.2	15.6	73.5	38.5
HongKong	Chinese University of Hong Kong		8.6	74.7	73.2	40	16.8	42.5	81.4	63.7	62	30.2	89	82.3	74.5
HongKong	City University of Hong Kong		73.6	68.5	63.4	62.3	48.5	62.3	87.4	39.8	60.5	12.9	37.1	70.5	39.3
Hungary	Eotvos Lorand University			55.4	36.6	18.3	8	42	14.4	21.4	39.2	17.5	24.4	43.4	11.6
Hungary	Budapest University of Technology & Economics			35.4	21.35	43.6	70.8	45.7	15.7	15.7	29.7	13.6	19.5	44.1	8.7
Hungary	University of Szeged			46.6	27.05	31.5	47	39.7	13.8	24.2	57.1	20.1	29.2	23.9	11.9
India	Vellore Institute of Technology			42.2		29.8	40.7	40.9	13.6	15.6	7.8	60	6.8	36	9
India	Birla Institute of Technology & Science, Pilani			33.2	31.85	23.5	24.6	46.4	4.1	5.7	4.8	16	8.4	47.2	3.9
India	Aligarh Muslim University			43.5	31.85	26.3	40.7	39.3	3.7	11.7	36.3	26.6	9.7	14.1	11.6
India	Jawaharlal Nehru University			36.8	36.6	38	47.8	57	8	18	40.3	21	20.1	26.3	19.9
India	Indian Institute of Technology Bombay		46.7	48.7		46.2	33.6	70	35.9	28.3	10.7	58.4	10.9	76.3	17.9
India	Indian Institute of Technology Kharagpur		37.2	44.1		28.9	11.1	42	49.2	21.4	1.6	48	12.7	62.7	38.1
India	Indian Institute of Technology Madras		38.6	48.2		9.9	21.9	9.5	18.3	13.6	3	31.9	10.5	59.6	9.9
India	Indian Institute of Technology Kanpur		37.6	41.3		25	36.8	36.6	8.7	16	7	30	14.4	64.2	3.9
India	Jadavpur University			34.6	27.05	33.4	37	56.4	6.9	7.2	24.5	12.9	16.9	20.6	7.6
India	Indian Institute of Technology Guwahati		29.3	36.4	27.05	17.4	14.3	33	17.3	1	1.7	13.5	6.4	33.8	13.9
India	Indian Institute of Technology Roorkee		29.9	41		36.6	55.8	35.5	26.9	8.2	9.1	22.9	10.8	37.6	15
India	Indian Institute of Technology Delhi		46.5	45.3		40.4	57.7	34.3	40.2	29.1	13.4	61.3	6.8	77.4	15.9
India	Indian Institute of Science		49.5	49.6	50	23.9	11	41.6	31.6	14.1	1	49.1	23.9	31.1	17.9
India	Banaras Hindu University			42.4	36.6	15.3	17.5	25.7	17.2	7.8	12.5	28.9	7	28.3	17.6
India	University of Delhi			45.3	31.8	34.1	37.5	57.2	7.1	37.7	32.4	67.1	26	59.8	22.5
Indonesia	Gadjah Mada University		4.2	30.8	21.35	41.1	47.5	65.8	5.3	29.4	50.4	23.5	19.1	60.3	8.2
Indonesia	Universitas Indonesia		38.7	39.4	27.05	38.9	48.2	62.3	2.1	36.4	53.4	40.4	20.8	63.8	9.6
Iran	Amirkabir University of Technology		26.3	47.3	36.6	24.5	19.7	46.8	13.6	16.9	9.1	67	1.8	37.1	9
Iran	Shiraz University			42.5	31.85	32	37	46.5	18	9.4	24.6	18.4	10.5	21.8	29
Iran	University of Tehran			57.1	36.6	31.8	11.8	31	76.9	32.2	13.2	68.9	20.8	53.2	59.1
Ireland	Trinity College Dublin, University of Dublin		59.1	62.2	57	33.6	27.4	41.7	44.6	72.8	76.4	58.1	82.1	77.8	70.8
Ireland	University College Dublin		45.6	61.2	52.75	37.9	23.9	37.5	72.5	72.3	68.7	71.2	73.9	76.1	81.7
Ireland	University College Cork		35	54.5	47.85	55.2	64.4	55	51.5	57	72.1	59.6	48.6	60.7	46.5
Ireland	Maynooth University			33.2	43.5	8	7.6	19.6	14.1	17.3	42.9	3.8	33.2	28.6	13
Ireland	University of Galway		37.2	49.6	47.85	49.2	43.9	63.1	44.1	55	65.5	60.3	52.4	55.1	51.6
Ireland	Dublin City University		25.2	40.6	43.5	44	75.5	43.8	13.9	46.4	73.2	34.8	48.6	56.2	11.9
Ireland	University of Limerick			41.1	36.6	27.5	47	28.8	16.9	43.3	70.6	18.3	67.4	46.2	13.9
Israel	University of Haifa			47.3	36.6	24.4	20.5	40.8	22.1	52.8	68.8	42.4	87.4	30.4	44.8
Israel	Ben-Gurion University of the Negev		24.5	48.5	36.6	15.9	11.2	22.4	33.7	25.9	43.4	18.5	31.8	30	61.1
Israel	Bar-llan University			44.4	36.6	15.8	18.9	33.2	4.8	37.3	68.5	16.3	66.9	26.6	17.3
Israel	Hebrew University of Jerusalem	26.2	41.5	60.9	50	27.2	13	48.7	29.4	50.8	58.2	40.3	59.6	55	72.8
Israel	Technion-Israel Institute of Technology	27.4	27.9	57.6	40.65	25.2	39.1	30.3	16.7	18.7	23.3	15.3	27	44.6	37.1
Israel	Tel Aviv University		37.9	64.2	52.75	15.9	9.3	27	28.5	59	67.4	43.4	77.9	53.5	74.2
Italy	University of Florence		25.6	60.6	43.5	50.2	28.2	61.1	72.4	56.2	72.3	71.8	54.8	29.6	70.8
Italy	University of Turin		25	62.5	43.5	46.2	44.8	51.4	50.9	55.4	76.4	70.3	42.5	31.8	77.4
Italy	University of Pisa		28.2	61.9	43.5	43.5	27.6	56.5	56.3	46.8	50.8	75.2	34.8	39.1	63.9
Italy	Ca' Foscari University of Venice			38.3	36.6	40.4	54.8	42.9	30.2	27.8	53.9	31.6	22.5	33.4	19.9
Italy	Universita degli Studi di Pavia			58.6	50	24	24.6	31.1	30.7	36.2	54.9	57.8	25.6	25.1	47.9
Italy	Universita degli Studi di Udine			47.9	40.65	21.3	34	30.3	9.1	14.5	51.3	9.7	20.6	8.8	22.5
Italy	University of Milano-Bicocca			59.5	47.85	17.6	13.5	29.4	25.1	32.6	36	49.4	37.6	33.7	46.5
Italy	University of Modena & Reggio Emilia			49.3	43.5	30.9	38.9	44.2	14.9	28.2	63	38.7	20.1	14.8	29.3
Italy	Catania University			52.9	43.5	25.1	22.3	28.8	41.4	20.7	35.3	28.4	31.8	13.2	52.2
Italy	University of Genoa			58.2	43.5	48.9	50.7	54.3	48.4	27.1	51	38.9	33.2	12.4	33.3
Italy	University of Naples-Federico II		27.5	63.7	45.95	30.8	4.3	34.1	78.5	47.9	34.7	76.2	41.8	48.8	86
Italy	Universita degli Studi di Perugia			54.9	36.6	40.9	37.2	48.7	46.8	28.1	54.4	34.9	18.9	23.6	47.9
Italy	Universita degli Studi della Tuscia (Tuscia)			42.4	40.65	34.7	36.6	43.2	33.7	3.7	26.8	6.6	12.3	8.3	25.9
Italy	University of Siena			53.1	43.5	38.2	48.4	45.3	27.3	19.6	45.5	31.6	26.1	8.7	21
Italy	Politecnico di Milan		52.4	58.5	47.85	22.2	18.3	12.7	62.6	41.7	17.1	68.4	31.3	76.3	57.9
Italy	Universita degli studi Roma Tre			49.2		19.3	11.8	32.5	28.3	14	25.1	15.7	32.1	27	14.4
Italy	Sapienza University of Rome		46.8	68	52.75	56.5	39	65.2	74.6	72.8	59.4	90.9	75.4	68.8	81.4
Italy	Universita degli Studi di Ferrara			49.2	43.5	25	33.4	31.3	22.1	16.1	42.2	33.7	15.2	8.1	19.3
Italy	University of Bari			49	36.6	25.3	13.3	41.7	33.6	24.8	46.6	38.5	22.9	11.9	53.6
Italy	Politecnico di Torino		33.1	51.1		43.1	57.4	33.3	52.5	30.9	37.2	41.1	20.5	56.5	29.3
Italy	University of Messina			47.9	40.65	30.3	45.7	32.7	22.4	11.4	30.3	31.4	13.5	9.6	19.9
Italy	University of Trento		25.7	60.3	43.5	21.2	8	41.4	26.1	34.2	44.1	57.6	36.6	28.9	27.6
Italy	Universita Politecnica delle Marche			46.6	36.6	17.4	10.9	14.2	52.7	12.8	25.1	33.1	16.2	13.5	30.5
Italy	University of Palermo		29.1	49	31.85	23	7	23.4	63.8	21.2	31.8	39.2	21.7	14.8	61.7
Italy	University of Brescia			50.3	45.95	27	38.3	38.7	10.3	14.7	48.3	17	13.7	10.1	27.9
Italy	Universita di Padova		38.9	68.9	52.75	63	53.8	64.2	79.6	71.5	76.2	80.6	72.1	53.7	84.5
Italy	University of Milan		33.2	65.9	47.85	53.2	47.1	59.3	60.6	60.5	84.7	67.3	38.8	45	84.8
Italy	University of Salerno			52.8	40.65	10.1	13.9	7.6	32.8	17.2	35.2	23.9	27.4	18	25.6
Italy	University of Rome "Tor Vergata"		24.2	58.2	45.95	11.9	13.7	17.2	24	29	42.4	36.5	30.9	36.2	31.3
Italy	Verona University			52.6	45.95	16.4	25.1	27.1	8.6	20.6	49.4	25.2	23.3	10.7	37.9
Italy	Alma Mater Studorium-University of Bologna		47.5	68.3	57	36.5	9.6	42.6	78.3	66.1	58	82.9	61.2	68.3	75.4
Japan	Hokkaido University		51.9	53.6	40.65	41.5	28.6	46.8	63.6	25.6	5.9	56.9	12	57.4	59.7
Japan	Kobe University		3.2	48.7	31.85	22.3	21	35.5	22.2	17.3	6.1	31.3	27.4	47.3	30.5
Japan	Keio University		44.1	50.6	31.85	37.6	47.8	50.4	17.4	30.6	30.1	25.5	28	75.9	23.3
Japan	Tohoku University		64.9	59	52.75	61.2	47.6	74.3	65.2	34	18.4	51.4	29.3	65.2	52.8
Japan	Waseda University		42.8	48.8	27.05	41.6	46.4	57.4	22.3	31.3	30.5	24.6	35.4	75.5	13
Japan	Kyoto University	33.3	81.4	66.9	68	68.6	54	73.7	84.2	56.1	27.2	70.5	58.1	83	81.7
Japan	The University of Tokyo	37.7	85.3	72.4	75.9	96.2	94	99.6	88.5	74.1	46	90.7	66.4	97.2	89.4
Japan	Nagoya University		56.3	56.8	47.85	26.3	11.6	42.1	38.8	26.2	10.4	40.1	31.8	61.7	34.2
Japan	Hiroshima University		31.8	46.5	31.85	43.4	42.7	62.5	25.5	15.5	22.4	31	16.9	31.2	24.7
Japan	Kyushu University		53.5	56.1	40.65	58.3	46.7	68.2	65.6	36.5	19.5	62.3	32	63.8	42.2
Japan	Tokyo Institute of Technology		72.5	55.7	47.85	31.7	11.5	45	53.7	23.6	7.8	42.7	21.3	68.9	16.7
Japan	Osaka University		68.2	59	50	47.9	53.6	63.5	25.5	30.1	6.6	47.6	43.6	65.9	26.8
Japan	University of Tsukuba		34.1	53.6	40.65	49.7	42.4	63.6	47.6	24.2	10	55.7	27.6	37.4	47.1
Jordan	Jordan University of Science & Technology			49.9	40.65	23.4	44	31.4	1.6	14.8	42.7	10	13.3	31.7	8.2
Jordan	University of Jordan			41.7	36.6	28	32.6	51.1	1.5	26.7	38.3	42.1	24.6	41.2	9
Latvia	Riga Technical University				21.35	28.1	42	41	5.8	18.7	44.2	8.3	14.6	46	10.2
Lebanon	American University of Beirut		38.4	52.4	45.95	52.6	59.2	82.5	4.2	54.9	58.4	73.6	52.2	60.1	25
Lithuania	Vilnius University		28.4	43.2	31.85	6.8	10	16.9	10.7	31.3	36.2	39	40.8	48.4	12.2
Malaysia	Universiti Malaysia Terengganu			34.2	21.35	35.6	48.4	49.1	11	15.1	38.6	20.7	17.4	25.4	5.3
Malaysia	Universiti Tunku Abdul Rahman			18.5	27.05	29.7	47.6	39.8	5.8	18.4	55.6	4.9	9.6	40.6	3.3
Malaysia	Universiti Sains Malaysia		51.6	51.1	36.6	50.5	49.9	65.2	37.7	58.3	59.4	74	60.5	64.5	24.2
Malaysia	Universiti Teknologi Malaysia		43	55	36.6	52.5	48.6	63	50	44.7	29.7	76.6	40.9	63.4	30.8
Malaysia	Universiti Malaya (UM)		67.9	61.6	45.95	56.5	40.3	68.2	67.9	77.2	73.7	80.6	69.7	86.6	72
Malaysia	Universiti Putra Malaysia		54.7	49.8	36.6	26.8	12.4	39.5	43.9	38.4	37.1	61.3	23	58.1	41.3
Malaysia	Universiti Teknologi MARA-UiTM			39		33.7	47.5	47.2	8.5	34.2	47.9	45.3	28.6	50.1	9.9
Malaysia	Universiti Malyasia Pahang			38.9	31.85	34.6	48.9	43	16.5	13.1	42.4	14.4	8.4	28.3	3.3
Malaysia	Universiti Kebangsaan Malaysia		54.2	48.4	36.6	24.1	10.1	36.2	42.3	44.8	42.2	69.7	35.4	59.6	30.8
Mexico	Universidad Autonoma Metropolitana			32.7	21.35	11.3	28.4	33.2	11	19.2	42.8	11.3	28.4	33.2	11
Mexico	Universidad Nacional Autonoma de Mexico		58	54.3	27.05	69.7	46.4	97	60.7	66.1	55.6	76.4	58.5	82.6	70
Mexico	Instituto Politecnico Nacional			36.7	14.35	38.6	31.9	604	26.3	21.9	22.6	38.7	12.9	48.7	33
Mexico	Tecnologico de Monterrey		47.1	44.2	31.85	29.3	50	35.8	7.9	51.8	52.1	57	45	83.4	16.2
Morocco	Universite Mohammed V de Rabat			38.7	21.35	20.5	31.1	33.8	4.5	4.2	22.9	32.7	7.4	1	4.4
Netherlands	Erasmus University Rotterdam	26.1	42.6	73.4	65.7	16.2	34.9	2.7	34.5	74.9	85.1	63.6	70.3	75.6	82.8
Netherlands	Vrije Universiteit Amsterdam		42.3	72.3	60.9	61.6	37.2	68.3	90.7	81	85.9	91.7	81.4	54.8	93.4
Netherlands	Delft University of Technoloy		7	65.1	67.7	84.9	76	86.9	92.9	70.4	44.9	93.6	62.4	89.6	76.3
Netherlands	Maastricht University		36.7	63.6	58.2	3.1	13	1	19	63.2	67	57.6	76.8	58	71.1
Netherlands	University of Twente		42.4	54.4	50	25.1	31.5	1	74.6	51.2	27.2	76.7	63	53.4	80
Netherlands	Radbound University		4	69.4	58.4	47.4	44.1	47	64	70.9	89.4	64	87.1	38.5	83.1
Netherlands	Leiden University		54.1	72.8	66.4	20.2	11.2	8.1	72.7	73.6	57.5	90.8	86.6	63.8	82
Netherlands	Tilburg University		28.6	50.2	50	25.4	40.9	28.7	17.7	42.9	78	10.1	52.1	53.1	27
Netherlands	Eindhoven University of Technology		52.7	56.4	52.75	15.5	12.1	6.4	57	29.4	24	34.1	28.2	72.7	15.9
Netherlands	Univeristy of Amsterdam		72	76.8	69.6	30.8	14.8	22.4	83.2	82.3	61.8	96.8	92.9	75.6	94.8
Netherlands	Wageningen University & Research		54.6	71.3	70.3	56.2	40.7	49.5	96.7	73.3	78.4	89.7	67.9	49.8	93.7
Netherlands	Utrecht University	31.4	56.3	75.7	68.2	59.6	50.6	48.9	96.9	78.4	59.6	94.8	96.1	61.6	96.3
Netherlands	University of Groningen	28.1	51.4	71.5	66.6	38.1	10.8	39.1	88.5	76.2	72.5	86.4	81.8	60.9	86.8
NewZealand	University of Otago		42	60.7	47.85	70	49.6	90	69	70.4	93.9	53.4	77.1	54.6	71.1
NewZealand	Lincoln University		3.1	38.1	43.5	39.8	45.4	50	29.6	20.3	54.4	4.9	12.6	35.3	33.9
NewZealand	The University of Auckland		62.7	68.2	58.4	87.2	74.8	95	89.1	84.7	90.8	62.2	97.8	81.5	84.3
NewZealand	University of Canterbury		36.2	52.7	36.6	71.3	57.8	88.9	64.2	45.1	64.2	15.3	69.1	60.4	20.5
NewZealand	Victoria University of Wellington		36.9	51.5	43.5	57.6	49.6	72.4	52.3	54.6	82.8	31	66.8	60.1	18.2
NewZealand	Massey University		35.7	48.3	36.6	56.3	47.7	77.6	41.3	55.3	87.1	43.2	52.6	49.5	40.2
NewZealand	University of Waikato		32.3	44.6	43.5	52.1	36.2	80.9	36.2	34.2	69.5	9.7	39.1	45.4	19.3
NewZealand	Auckland University of Technology		24.7	55.2	50	35.3	41.5	43.9	28	37.8	87.6	15.7	32.2	38.3	13
Norway	University of Oslo	28.3	58.7	71.3	60.2	64.9	45.4	70.7	87.6	79.5	71.3	92	89.9	62.8	85.4
Norway	University of Tromso the Arctic University of Norway		26	52.3	40.65	24.3	10	32.9	49	25.1	45.5	33.9	30	23.6	23
Norway	University of Bergen		42.7	63	52.75	37.7	13.3	55.6	56.2	63.4	70.3	86.9	65.2	32.9	77.1
Norway	Norwegian University of Science & Technology		3.9	59.8	43.5	45.3	15.6	46.1	96.4	72.5	66.9	85.8	79.3	61	77.4
Oman	Sultan Qaboos University			44.4	36.6	10.6	10.9	26.7	7.3	22.3	24.5	44	14.5	47.7	13.3
Pakistan	Quaid-i-Azam University		3.2	52.1	43.5	27.4	27.2	49.1	10.2	23.8	27.4	49.4	19.1	38.6	16.7
Pakistan	COMSTATS University of Islamabad			53.4	36.6	35	40.1	43.7	29.2	33	31.2	72.2	24.9	38.5	23.3
Pakistan	University of the Punjab			35.6	31.85	8.7	8.9	27.3	2	25.6	25.7	41.3	24.6	54	9.3
Pakistan	University of Agriculture, Faisalabad			43	31.85	28.4	37.2	38.3	17.9	15.1	25.6	33	9.4	25.1	39.3
Pakistan	National University of Sciences & Technology Islamabad		32	43.9	31.85	37.8	48.2	50.6	16.9	16.4	6.9	31.5	20.6	57	8.4
Peru	Pontificia Universidad Catolica del Peru		3.2	36.6	21.35	20.4	36.9	29.8	2.5	29.1	49.4	8.6	37.5	58.8	8.4
Philippines	De La Salle University				21.35	14.5	25.1	25.6	4.1	14.7	20.5	2.2	33	53.2	2.1
Philippines	University of Philippines		27.7		31.85	31.1	32.7	50.7	13.5	35	41.5	24.2	44.8	64.6	20.7
Poland	University of Warsaw		36.1	56.3	31.85	39.7	47.7	55.8	16.3	51.5	66.7	57.4	43.5	64.9	15.3
Poland	Adam Mickiewicz University, Poznan			41.4	27.05	33	37.7	45.2	22.7	25.4	60	24.2	30.1	18.9	13.3
Poland	Jagiellonian University		35.6	56.6	36.6	21	31.7	28.4	14.3	46.9	68.8	50	43.5	50.1	19.9
Portugal	Universidade Nova de Lisboa		29.9	51.7		28.8	7.1	29.5	74.8	50.4	66	64.4	27.8	46.7	76.5
Portugal	University of Lisbon		31.9	62.9	40.65	46.3	19.7	47.3	92.6	65.6	61.9	86.8	57.9	56.4	85.7
Portugal	University of Porto		37.1	60.7	43.5	49.8	43.1	35.9	92.3	72	66.6	85.4	79.6	57.3	83.4
Portugal	University of Coimbra		26.5	53.7	32.15	49.1	35.6	43.4	87.6	52.8	65.5	61.6	51.1	43.8	60.2
Portugal	University of Aveiro			50.4	31.85	50.9	28	52.6	89.6	39.8	48.9	56	44.4	31	48.8
Portugal	University of Minho			50	31.85	24.1	17.9	20.7	57.4	40	51.3	53	58.5	28.2	21.3
PuertoRico	Universidad de Puerto Rico			32.5	27.05	22.6	19.1	46.6	7.9	25.2	58.6	26.5	24.6	26.7	3.6
Qatar	Qatar University		42.6	52.2	52.75	22.1	10.8	31.1	42.6	40	28.3	60.6	46.8	55.8	37.1
Romania	Babes-Bolyai University			45.3	27.05	31.9	44.3	47.5	5.8	32.2	58.2	31.4	41.9	29.8	12.2
Romania	University of Bucharest			37.3	21.35	29.4	41.1	44.2	6.4	30.7	49.7	28.1	43	38	11.6
Russia	Lomonosov Moscow State University		66.8	55.9		22.2	8.9	48.9	16.4	41.6	32.4	60.2	41.1	71.8	10.4
Russia	Kazan Federal University		33.4	41.8	31.85	30.9	37.6	50.4	6.6	24.8	41.4	36.3	34.7	27.9	4.1
Russia	Saint Petersburg State University		37.2	46.9	40.65	31.1	24.9	59.7	9.3	33.8	40.1	49.9	32.9	52.7	4.1
Russia	Peter the Great St. Petersburg Polytechnic University		29.5	46.2	47.85	33.9	34.8	58.5	8.3	17.5	40.1	18.7	17.4	35.3	4.1
Russia	RUDN University		35.5	40.2	36.6	13	11.4	31.8	7.1	22.3	19.5	51.8	21.7	42.7	4.1
SaudiArabia	King Abdulaziz University		57.8	73.4	63	32.9	12.9	37.8	68.6	49.9	42.9	69.1	39.1	65.4	59.7
SaudiArabia	Imam Abdulrahman Bin Faisal University		24.9	39.7	36.6	22.5	46.5	27.1	1.8	19	55.1	19	8.4	27.6	9.6
SaudiArabia	King Saud University		39.4	62.3	50	41.4	47.8	31.3	62.5	55.7	35.5	75.2	58.9	68.3	71.4
Serbia	University of Belgrade			53	31.85	14.6	7.4	22.2	34.4	43.3	27.2	86.8	59.4	31.6	36.8
Singapore	Nanyang Technological University	25.9	88.4	79	77	52.1	29.2	49.4	97.3	70.1	55.5	48.7	94.4	90.3	79.1
Singapore	National University of Singapore	28.8	92.7	80.4	87.1	56.5	51.5	39.1	100	81.1	47.2	87.3	96.7	97	92.6
Slovenia	University of Ljubljana			53.2	31.85	18.4	11.5	18.6	48.4	34.4	32.4	29.2	66.2	42.2	38.2
Slovenia	University of Maribor			37.6	21.35	27.9	40.6	35.8	15.2	23.8	60.5	9.2	23.7	33.4	13.3
SouthAfrica	Rhodes University			40.1	31.85	7.6	1.2	22.7	16.2	17.9	36.6	25.7	21.5	23.8	21.9
SouthAfrica	University of Johannesburg		27.7	53.9	36.6	43.8	41.8	54.1	42.1	53.9	72.4	74.9	42.3	40.8	39.1
SouthAfrica	University of Witwatersrand		27.1	60.8	50	31.9	10.9	54.5	40	70.8	73.2	74	77	61	75.7
SouthAfrica	University of Kwazulu-Natal			55.3	43.5	27.9	21.9	33.6	44.4	56.1	68.1	74.4	47.6	41.8	62.8
SouthAfrica	University of Pretoria			53.1	31.85	50.3	57.9	57.3	38.3	64.1	68.5	80.2	53.1	62.8	60.2
SouthAfrica	University of Western Cape			47.7	57.2	2.7	5.9	15.7	2.9	28.5	54.4	53.2	20.2	15.5	19.3
SouthAfrica	University of Cape Town		39.4	68	57.2	48.2	49	45.2	62.8	73.7	77.5	82.2	65.6	67.1	80.5
SouthAfrica	North-West University			51.7	36.6	26.3	37	32.8	19.6	47.2	66.8	79.1	40.7	23.6	26.8
SouthAfrica	Stellenbosch University		26	58.1	50	27.4	20.9	31.6	47.2	62.2	63.2	84.3	52.8	55.1	67.7
SouthKorea	Kangwon National University			33	21.35	34.2	49	35.5	27.8	5	22.6	5.4	12.7	23.3	16.2
SouthKorea	Hanyang University		49.4	53.4	43.5	62.1	69.9	63.2	55.9	26.9	19	18.8	35.6	68.5	42.8
SouthKorea	Seoul National University	25.8	82.2	67.5	70.8	52.8	37.2	48.8	90.4	64.5	31.8	59.4	83.6	95.3	86.6
SouthKorea	Pusan National University			45.7	27.05	24.9	12.4	35.9	42.5	13.6	24	13.2	20	37.4	23.3
SouthKorea	Sejong University			54.5	50	27.6	12	28	66.5	7.4	4.2	16.5	16.9	38.2	24.7
SouthKorea	Chonnam National University			42.2	27.05	18.6	10.3	25.3	40.1	8.6	18.2	18.7	13.5	24.8	27.9
SouthKorea	Korea University		66.9	58.9	52.75	46.2	18.6	53.2	83.8	42.3	20.6	31.1	53.1	84.9	76.3
SouthKorea	Sungkyunkwan University		58.9	60	56.5	24.7	11.4	35.4	44.6	26.1	9.1	27.9	35.7	68.8	42.8
SouthKorea	Ewha Womans University		31.2	41.9	31.85	16.2	12.4	28.1	23.5	16.9	22.1	9.2	41	39.2	19.3
SouthKorea	Kyung Hee University		37.2	50.5	50	22.4	18.1	23.8	45.6	24.2	28.8	20.9	26.4	54	35.6
SouthKorea	KAIST-Korea Advanced Institute of Sciences & Technology		79.3	59.1	64.2	34.1	12.1	46.3	59.9	18.1	5.4	21.7	12.5	79.4	19.9
SouthKorea	Kyungpook National University			46.5	31.85	43.4	48.2	52	35.4	21.9	39.6	18.2	18.7	39.2	41.3
SouthKorea	Yonsei University		67	58.8	66.3	35.9	12.2	45	68.5	42.3	19.6	28.6	58.4	88.7	63.7
Spain	Universidad de Castilla-La Mancha			38.5	27.05	37.8	48.2	27.6	54.9	31	66.4	14.9	50.3	13.8	39.9
Spain	Universitat Pompeu Fabra		39.9	63.2	55.4	4.5	9.7	1	28.6	44.9	64.9	24.7	58.1	45.9	57.9
Spain	Universidad Politecnica de Madrid		24.6	49.2		60.3	51.1	64.5	73	43.1	35.9	54.5	33	67.5	63.7
Spain	Universitat de Barcelona		45.5	71.8	55.7	70.9	67.5	70.8	79.2	84.7	88.3	90.6	86.4	63.3	92.6
Spain	University of Salamanca			43.9	31.85	37.8	44.4	53.3	17.7	39.8	65.1	36.6	66.6	19.4	19
Spain	Universidad de Alcala			42.2	31.85	36.3	50.6	39.8	26.4	34.1	71.1	45.3	31.7	10.9	24.2
Spain	Universidade de Vigo			41.7	27.05	33.4	40.9	28.9	46.8	27.4	55.3	35.7	26.6	20.8	22.5
Spain	University of Murcia			43.6	27.05	11.5	17.2	13.1	24.4	28.6	48.5	38.8	52.6	7	22.5
Spain	University of Alicante				21.35	25.4	26.8	29.2	36.1	29.1	52.2	304	50.3	16.2	20.2
Spain	Universidad Autonoma de Madrid		42.2	61.4	47.85	38.1	58.4	32.8	33.5	69.9	82.6	80.5	70.6	49	61.7
Spain	Universidad de Oviedo			45.2	27.05	14.6	7.1	22	35	15.3	21.2	19.7	54.5	9	22.7
Spain	Universitat de Valencia			62.4	40.65	24	10	21.6	66	56.7	67.5	61.2	68.7	31	84.8
Spain	Universidad de Sevilla			50.5	27.05	30.3	11.8	29.7	73.8	50.6	59.6	52	65.9	38	61.7
Spain	Universitat Rovira I Virgili			47.7	36.6	28.4	46	26.9	24.6	26.1	61.9	36.9	25	7.2	23.3
Spain	University of Granada		24.4	57.8	26.6	35	17.5	38.9	68	47.1	37.5	68.3	72.1	26.6	72
Spain	University of the Basque Country			52.7	31.85	21.1	14.4	5.1	76.4	48.2	61.1	63.8	58.4	27	46.2
Spain	Complutense University of Madrid		41.2	56.7	43.5	58.9	62.5	66.9	48.2	74.9	74.2	84.1	75	69.9	68
Spain	Universidade da Coruna			36.4	27.05	30.2	47.2	32.9	19.7	19.2	58.4	15.4	25.1	10.2	14.7
Spain	Universidade de Santiago de Compostela			50.2	43.5	25.1	14.9	23.4	60.4	32.7	40.5	49.8	32.9	26.5	62.5
Spain	Universitat Autonoma de Barcelona		45.8	66.8	55.6	62.9	49.9	64.5	84.3	74.7	84.4	85.7	70.2	49.6	92.6
Spain	Universitat Politecnica de Catalunya Barcelona		31.4		31.85	55.2	36.6	65.9	71.5	32.5	28.6	53.3	28.8	41.4	62.5
Spain	University of Navarra		38.3	54.8	50	21.2	36.3	28.9	8.1	36.4	53.9	34.3	29.3	55.9	24.7
Spain	Universidad de Zaragoza			46.3	27.05	43.8	50.7	39.8	53.7	45.5	75.6	43.1	55.6	21.6	45.1
Spain	Universitat Politcnica de Valencia		28.4	49.1	31.85	30.5	13.7	31.5	68.9	32.2	32.3	58.1	31.2	30.1	56.5
Sweden	Stockholm University	25.1	5.1	67.8	56.1	59.4	22.4	72.4	96	70.9	63.1	79.7	84.5	55.6	92.6
Sweden	Uppsala University	26.6	54.3	67.8	57.8	78.5	55.2	90.5	91.4	88.3	100	91.4	85.7	62.2	90.8
Sweden	Linkoping University		33.7	57	50	52.6	47.8	58.3	59.6	58.5	77.9	51.9	66	48.6	51.6
Sweden	KTH Royal Institute of Technology		62.1	61	57.5	61.4	75.1	37.7	88.1	55.1	47.6	68.2	46.6	78	47.6
Sweden	Chalmers University of Technology		54.5	56.7	50	62	79.3	34.9	89.4	34.6	31.9	52.7	20.8	65.2	30.2
Sweden	University of Gothenburg		45.4	66.6	52.75	66.7	63	61.5	85	81.2	88.3	91.5	86.7	50.7	86.3
Sweden	Umea University		29.9	55.5	43.5	32.3	12.6	34.1	72.8	53.5	70.1	48.5	68.1	30.5	79.4
Sweden	Lund University		6.1	69	61	78.8	66.8	77.2	99.1	86.1	88.7	96.7	76.7	69	97.1
Switzerland	EPFL Ecole Polytechnique Federale de Lausanne	31.3	89.2	73.2	75.4	31.5	20.4	17.8	86	40	21.9	64.8	27.8	70.9	56.2
Switzerland	University of Geneva	31.8	54.5	69.1	52.75	33	23.8	40.2	50	65.6	61.1	88.3	78.1	45.8	61.4
Switzerland	University of Lausanne		43	73.2	58.7	38	24.8	52.4	46.9	53	51.3	80.9	46.4	44	69.4
Switzerland	University of Zurich		63.7	73.3	65.3	44.6	27.3	51	69.9	78.7	70.4	86.5	89.3	65.3	90.8
Switzerland	ETH Zurich	44.1	93.6	79.3	89.4	65.2	43.7	67.2	96.7	73.1	44.3	90.9	63.3	96	95.4
Switzerland	Universite de Fribourg			50.1	40.65	13.2	9.5	25.6	20.6	16.7	32.9	23.9	29.4	21.3	14.7
Switzerland	University of Bern		55.7	69.3	63.7	47.3	23.5	54.8	78.7	73.3	68.7	91.2	83.7	47.5	89.7
Taiwan	National Central University			42.4	27.05	37.8	43.4	59.3	9.3	12.9	20.5	6.4	38.5	33	13.3
Taiwan	National Taiwan University of Science & Technology		33	41.1	36.6	38.9	46.4	57.9	11.6	19.8	12.7	3.2	65.8	48.3	11.3
Taiwan	National Taiwan Normal University		32.2	37.6	31.85	41.8	60	58.5	2.5	27	40.4	1.9	76.5	31.2	11.6
Taiwan	National Yang Ming Chiao Tung University			48.8	40.65	27.6	47.1	31.6	10.7	31.4	38.3	18.6	39.5	58.7	39.3
Taiwan	Chung Yuan Christian University			26.4	21.35	19.1	36.8	28	1	7.4	40.4	1.2	7.7	20.2	11.3
Taiwan	National Tsing Hua University		45.9	54.6	40.65	28.9	48.5	33.4	12	19.2	37.7	11.5	18.2	48	15.9
Taiwan	National Taiwan University (NTU)		65.7	62.8	55.2	72.1	73.5	72.5	72.8	56.7	54.5	37	58.9	80.5	89.7
Taiwan	National Taipei University of Technology		26.6	34.9	27.05	39.1	45.3	61	8.7	6.6	11.7	3.8	8.7	51.2	11.6
Taiwan	National Chung Hsing University			33.7	21.35	28.6	54.5	31.7	5.8	8.6	32.2	3	9.8	29.2	19
Taiwan	National Cheng Kung University		41.4	47.2	36.6	55	61.6	63.7	40.5	31.4	35.5	15.3	47.8	56.9	41.9
Taiwan	National Sun Yat-sen University		27.1	37.6	31.85	36.2	43.9	54.9	9.9	10.9	21.1	6.2	29.7	31.1	17.6
Thailand	Mahidol University		38.1	50.7	31.85	21.6	22.6	36.5	16	28.1	51.4	23.6	13.3	45.3	46.2
Thailand	Chulalongkorn University		41.4	49.8	31.85	50.7	53.3	66.6	31.2	51.2	63	74	24.2	65.5	26.5
Thailand	Kasetsart University			33.5	14.35	43.1	49.5	62.7	15.2	21.1	58	7.8	7.1	43.1	14.7
Thailand	Thammasat University			31.3	21.35	25.9	48.9	31.7	3.3	30.2	53.7	5.3	43.3	55.9	6.7
Thailand	King Mongkut's University of Technology Thonburi			38.6	31.85	43.9	64.7	54	11.4	13.5	49.6	7.4	5.6	28.6	7.3
Thailand	Khon Kaen University			33.9	21.35	34.1	48.1	50.8	3.6	19.1	51.5	15.4	12.2	32.1	12.4
Thailand	Chiang Mai University			44.6	27.05	38.8	49.1	56.1	10.1	38	62.1	41.6	32.4	44	16.5
Tunisia	Universite de Tunis El Manar			40.5	21.35	20.8	26.5	35.9	8.7	17.2	18.9	72.8	11.5	7.5	16.2
Turkey	Gazi Universitesi			33.8	21.35	27.1	47.5	34.7	4.9	21.4	29.1	64.2	20.5	16.3	1
Turkey	Yildiz Technical University			35.3	27.05	32.9	51.7	41.6	9.1	14.4	42.2	27.4	6.5	23.1	1
Turkey	Cukurova University			35.8	14.35	25.4	42.9	35.3	3.9	7.7	51.6	9.1	5.3	2.9	5
Turkey	Istnabul Technical University			47.1	36.6	54.5	72.8	63	24.2	38.1	32.3	81.9	24.6	52.1	9
Turkey	Istanbul University			44.5	27.05	1	8.2	7.5	7	32.5	32.3	77.9	25.9	33	9.6
Turkey	KOC University		24.9	46.2	43.5	23.1	49.2	26	2	34.2	58.9	60.2	15.4	35.4	3.6
Turkey	EGE University			35.4	21.35	29.3	48.9	39.3	3.4	18	48.9	42.5	6.7	11	5
Turkey	Bogazici Universitesi			55.1	31.85	10.8	8.9	31.4	3.4	25	20.9	49.2	22.4	54.8	1.3
Turkey	Dokuz Eylul Universitesi			34.4	21.35	27	45.3	36.6	4.4	13.6	33.8	48.6	6.8	8.6	1
Turkey	Hacettepe University			49.5	36.6	28.8	40.1	45.9	2.8	40.7	50.6	80.8	33.8	31.2	8.2
Turkey	Middle East Technical University			49.8	40.65	40.7	44.9	59	18.5	48.4	57.5	74.2	40.7	53.3	6.2
Uganda	Makerere University			44.3	31.85	5.5	1.2	24.7	5	47.6	41	81.6	52.1	31.3	67.4
UK	University of Cambridge	67.9	98.8	86.1	94.8	72.8	56.7	75.3	93.6	96.7	78.4	98.5	99.4	100	98.6
UK	Bournemouth University			41.2	50	12.8	23.9	6.9	30.2	30.1	56.3	23.9	29.5	40.3	20.7
UK	Brunel University of London		27.7	51.9	43.5	31.3	43.9	32	29.9	37	52.9	38.7	33	52.4	23.9
UK	University of Kent		29.8	48.9	45.95	42.5	53.1	47	33.5	58.1	93.8	47.8	47.7	50.5	43.3
UK	University of Leeds		62.8	66.9	59.8	61.2	52.3	53.6	92.6	88.1	80.4	96	80	84.9	98.9
UK	University of Oxford	59.5	98.4	86.8	96.4	75	62.7	75.3	93.6	97.3	79.1	99.6	100	99.5	100
UK	The London Schl of Econ & P. Scicence		72.3	61.2	76.5	58.4	99.7	42	36.6	78.4	98.8	47.8	70.1	97.6	56.2
UK	University of Exeter		#VALUE!	66.1	58.5	73	61.6	72.5	92.2	77.9	79.3	79.8	68.4	74.3	97.7
UK	Kingston University, London			31.8	31.85	7.6	13.8	14.3	12.7	26.7	47.7	21.4	41.7	30.6	18.2
UK	The University of Edinburgh	33.9	89.5	77.8	79.8	81.5	58.2	94.9	91.3	98.3	97.4	98.6	87.1	93.2	97.7
UK	University of Dundee		3.8	56.6	52.75	7.4	17.5	7.8	17.6	35.8	46.1	35.5	48.4	37.3	45.6
UK	De Montfort University			33	36.6	5.6	20.1	3.7	14	22.6	53.4	19.6	26.3	24.5	14.2
UK	University of Southampton		65	69.7	62.6	51.1	33.2	47.7	91.1	84.3	77.8	91.2	79.2	80	96.9
UK	University of St. Andrews		59.5	56	52.75	53.7	39.8	66.9	60.4	52.2	78.7	52.3	24.4	68.8	31.6
UK	University of Glasgow		64.6	72.8	65.3	71.7	76.3	70.9	70.1	92	97.7	91.6	86.6	78.2	91.1
UK	University of Lincoln			40.1	43.5	33.6	52.9	37.7	16	22.4	58.4	15.7	26.2	19.9	18.7
UK	The University of Warwick		70	65.7	62.9	19.1	23.4	12.4	44.8	81.5	78.3	80.4	73.8	91.6	77.7
UK	Ulster University			42.8	36.6	33.2	42.3	45.2	17	35.3	71.8	19.3	32.3	40.1	27.3
UK	Essex, University of		25.4	47.3	47.85	5.2	15.4	3.3	20	37.8	74.3	19.2	45.7	31.5	35.3
UK	University of Strathclyde		33.1	55	43.5	29.4	37.2	22.1	48.1	51.1	57.8	61	44.7	59.4	43.6
UK	Bangor University			41.2	43.5	56.9	37.2	74.9	62.3	34.2	59.6	42.9	25	22.9	59.1
UK	University of Birmingharm		61.1	71.3	62.6	46	30.9	40.9	86.9	84.1	78.9	89.6	73.8	85.1	94.3
UK	Coventry University			37.1	31.85	11.4	14.8	12.3	28.6	48.4	63.9	46.1	56	50.8	29.6
UK	Lancaster University		51.2	63.9	60.8	69.2	62.6	66.9	86	78.7	94.6	70.2	70.6	69.2	86.8
UK	Durham University		6.9	59.3	54.4	64.3	57.9	71.9	66.2	73.3	79.9	76.8	60.1	81.9	55.7
UK	University of Plymouth			49.4	43.5	34	20.9	39.7	58.3	39.2	48.2	47.2	48.9	40.7	31
UK	Birkbeck, University of London		31.4	40.7	45.95	13.9	10.6	31.2	12.8	24.4	54.6	13.8	44.3	19.7	14.2
UK	Liverpool John Moores University			51.4	43.5	15.2	21.2	15.8	27.9	33.8	48.4	53.8	32.9	31	21.6
UK	University of Huddersfield			36.9	36.6	2.3	11.1	2.7	16	35.6	62.7	25.9	37.9	43.3	21.3
UK	Newcastle University		54.8	65.9	58.4	73.7	69.6	67.1	92.5	86.9	94.9	91.4	65.3	80.3	97.4
UK	University of Stirling			46.8	45.95	51.3	56.2	53.4	51.1	45.9	74.9	37.5	39	44.1	49.6
UK	University of Portsmouth			49.4	43.5	35.7	51.4	39.7	23	35	62.3	41.9	29.4	33.9	19.6
UK	King's College London	30.7	81.2	77.9	77.1	38.1	24.9	43.1	62.6	89.8	83.5	97.2	78.4	88.8	96.3
UK	Swansea University		27.2	52.8	50	31.1	26.2	34.9	48.2	44.7	47.7	47.5	48.5	59.2	41.1
UK	University of Reading		4.4	56.8	54.4	45.8	30.3	49	73.8	64	66.2	73.6	58	63.4	70.5
UK	University of Derby			30.3	36.6	8.4	21.5	8.1	15	17.2	44.3	13.1	201	28.2	13.9
UK	Loughborough University		38.1	50.3	45.95	27.1	24.3	28.5	47	54.9	53.9	57.5	51.8	75	47.1
UK	Queen Mary University of London		54.5	70.2	60.4	304	22.1	42.2	39.5	64.8	81.1	68.2	45.3	60.5	81.7
UK	Queen's University Belfast		39.9	58.6	54.4	42.9	48.2	31.5	67.4	74.4	92	69.5	69.3	59.6	82
UK	Oxford Brookes University		26.5	38.5	36.6	18.5	44.8	8.3	20.5	37.4	48.1	38.7	41.4	55	16.7
UK	University of Nottingham		56.2	66.7	59.6	43.3	34.2	33.5	84.4	83.3	75.2	92.8	76.4	82	92
UK	UCL	45.9	95	84.4	85.7	61.2	49.6	55.5	93	94.5	83.5	100	84.2	97.8	99.4
UK	Heriot-Watt University		36.3	45.1	40.65	30.9	22.1	36.1	51.3	31.1	26.7	58	22.5	51.7	30.2
UK	Royal Holloway University of London		28.3	48.4	45.95	22	20.9	34.4	22.8	37.2	55.8	60.3	33	26.8	23.3
UK	University of Leicester		36.6	62.1	56.9	23	8.2	40.9	33	57.4	69.7	64.2	61.8	43.6	58.8
UK	University of Liverpool		44.6	66.6	56.1	39.4	21.3	38.7	79.1	76.3	81.6	91.5	53.4	70.5	89.1
UK	Middlesex University			37.6	43.5	12.5	36.3	4.6	15.5	27.9	60.6	15.4	33.8	31.7	18.7
UK	University of Salford			36.7	31.85	10.7	10.8	18.5	21.4	22.4	37.4	39.8	21	27.7	19.6
UK	University of Bristol	26.1	7	70.7	66.5	48.3	28.1	48.2	87.3	85.8	81.8	88.2	73.2	90.4	94.3
UK	Manchester Metropolitan University			44.4	36.6	35.6	55.5	31.2	30.7	51.1	67	60.4	60.3	40.3	24.7
UK	University of Bath		45.7	54.2	50	15.4	17.2	6.1	50	63.2	70.5	52.3	55.6	82.4	61.1
UK	University of Hull			44.9	40.65	44.4	58.4	41.8	42	35.3	66.8	37.1	35.2	25.9	25.9
UK	University of Latvia			38.3	31.85	28.6	48.6	37.8	4.2	23.6	42.4	19	36.6	35.5	11.3
UK	University of Sussex		39.2	64.2	52.75	70.2	74.9	64.3	77.3	71.5	89	68.5	67.6	56.6	77.7
UK	Imperial College London	39.9	97	84.3	90.4	69	52.7	70.3	93.4	87.3	74.4	92	74.6	98.2	99.7
UK	University of Surrey		34.5	55.3	52.75	27.9	27.6	18.1	62.1	55.5	65.5	65.2	47	59.3	46.8
UK	University of East Anglia		31.5	57	52.75	64.1	39.9	73.9	86.9	64.8	88.8	72.5	46.5	41.7	90.8
UK	University of Aberdeen		41.6	59.3	54.8	70.6	53	86.1	72.9	60.7	71.2	79.6	35.7	57.1	76.5
UK	Nottingham Trent University			43	40.65	27.2	42.8	29.5	20.1	39.2	71.3	24.1	41.1	45.1	20.5
UK	University of Sheffield		59.5	67.3	61.7	45.3	25.5	41.8	90.2	81	78.1	87.3	71.6	78.2	95.4
UK	Aston University			45.3	43.5	5	13	4.3	21	26.1	43	17.6	30.5	48.5	18.2
UK	University of Greenwich			34.3	40.65	8.6	20.2	8.2	17.5	34.2	53.2	55.6	18.6	30.7	41.1
UK	Northumbria University at Newcastle			45.5	40.65	13.2	10	201	28.7	44	63.9	42.1	41.4	50.4	33.3
UK	University of the West of England			38.2	43.5	13	26.9	8.4	24.2	33.8	60.2	27.4	33.4	41.1	24.5
UK	Aberyswyth University			39.8	40.65	17.5	11.4	28.6	28.8	18.3	35.9	27.9	21	22.9	26.5
UK	The University of Manchester	33	82.3	73.8	70.9	62.1	45.4	61.8	91.7	88.9	78	97.8	74.7	94.6	98.6
UK	University of Brighton			43.4	31.85	7.2	10	14	17	25.1	52.7	28.4	29.3	22.7	18.7
UK	University of York		48.4	59.2	58.4	70.2	59.9	75.1	79.9	81.1	87.3	83	82.3	65	83.7
UnitedArabEmirates	United Arab Emirates University		35.4	46.2	50	12.6	10.5	31.1	8.2	29.4	28.6	48	21.4	59.9	13
UnitedArabEmirates	Khalifa University		45.6		45.95	42.6	49	52.3	30.8	27.9	39.6	37.3	31.8	42.7	7.9
UnitedArabEmirates	University of Sharjah			49.2	50	30.3	46.8	39	10.3	13.7	38.7	12.7	6.7	36.1	11.9
Uruguay	Universidad de la Republica			42		10.4	9.9	26	9.2	16.4	24.3	23	35	24.5	21.9
USA	University of California, Berkeley	63.4	82.7	88.7	93.85	100	100	100	93.9	100	96.5	97.1	96.8	95.6	93.1
USA	Iowa State University		24.8	60	43.5	35	10.2	39.8	76.5	53.8	56.3	62.7	53.2	53.2	68.2
USA	University of California, San Diego	44.8	74.5	83.3	78.1	47.2	23.1	48.9	88.8	78	79.6	89.5	75.1	62.4	86.8
USA	University of Illinois at Urbana-Champaign	31.4	63.6	72.8	72.7	52.2	27.3	55	91.1	84.5	74.2	85.2	88	84.9	92.3
USA	University of Pittsburgh	26.5	45.6	75.6	58.3	46.3	56.7	50.1	37.4	72.3	82.1	76.2	81.7	48.2	75.4
USA	Brigham Young University			45.4		6.2	16.7	5.6	17.7	29.7	48.1	21.2	56.9	27.5	19
USA	University at Albany SUNY			54.3	40.65	19.5	23	25.5	25.4	35.2	66.9	25.6	45.5	25	33.3
USA	University of Pennsylvania	47.7	9.6	84	88.8	78.3	94.4	84.4	47.1	91.8	96.9	70.3	95.4	94.8	85.7
USA	Yale University	52.2	89	84.6	91.4	85.3	63	99	92.2	93.4	88.2	85.9	92.6	95.9	93.1
USA	University of Iowa		25.3	64	47.85	19.4	10.5	36.6	24.2	53.2	71.2	45.2	67.4	34.5	73.4
USA	University of Illinois at Chicago		33.8	60.6	50	29.3	29.5	33.3	39.8	63	73.8	51.8	78.8	53.2	69.7
USA	Colleges of William and Mary			47.8	43.5	11.4	1.2	22.4	30.4	17.1	33.8	14.8	29.4	32	11.9
USA	Michigan State University		48.9	68.8	62.8	43.8	21.2	40.8	92.2	78.8	73.8	84.2	81.7	70.5	83.4
USA	University of California, Davis		58.2	72.9	68.5	79	65.4	82.5	92.6	82.6	97.9	82.9	65.3	70.1	92.8
USA	University of Utah		29	65.4	50	33.7	19.7	31.8	71.7	56.6	71.6	55	68.1	34.1	79.7
USA	University of Massachusetts Amherst		38.3	65.8	54.9	62.2	61.7	58.7	74.7	55.8	90.4	40.5	42.5	46.6	76
USA	University of Arizona			69.2	55.9	44.7	23.7	46.6	82.6	76.4	73.2	91	78.8	58	90.8
USA	Washington State University		26.3	57.2	45.95	35.1	8.7	40.1	78.6	57	65.6	61.9	60.5	45.4	74.5
USA	University of Texas at Austin	32.8	67.4	75.9	72.3	44.7	9.8	53	91	86.5	80.1	77.6	92.5	89.4	90
USA	Harvard University	100	97.6	100	95.2	71.6	53.5	75.2	93.4	96.1	80.4	99.2	99.8	96.2	93.1
USA	Princeton University	60.1	89.2	83	92.4	51.4	23.5	58.9	87	67.8	74.7	53.7	61.3	83	76
USA	University of Southern California	30.8	53.7	72.5	68.3	70.9	65.3	74.3	76.6	83.1	90	63.9	89.6	84.2	79.1
USA	University of Washington	45.4	64.7	86.6	82.1	56.7	33.1	58.7	93.9	89.1	84.1	95.1	84.8	82.6	93.1
USA	Arizona State University		41.8	65.9	57.4	70.7	55.2	72.2	93	79.8	91.2	72.2	75.8	69.7	90.6
USA	Cardiff University		47.8	66.1	55.2	65.9	47.2	71.3	87.6	84.2	97.4	83.2	70.5	73.5	88.6
USA	Kansas State University			58.1	31.85	18.9	13.8	24.7	37.4	36.2	43.8	66.4	26.8	26.6	55.7
USA	Stanford University	74.8	98.5	95.2	94.8	71.6	53.1	75.2	94.2	92.9	75.93	92.3	100	96.3	93.7
USA	Colorado State University		27.9	59.4	43.5	75.4	67.1	74.8	89.8	70.8	92.7	80.5	52.4	45.8	91.1
USA	Kent State University			43.3		3.3	6.6	9	15.6	23.9	49.6	20.5	48.4	14.5	10.4
USA	Cornell University	50.5	87.2	82.9	85.9	66.7	57.4	61.1	93.1	92.6	79.9	92.5	96	93.9	93.1
USA	University of Colorado Boulder	31	33.8	73.1	57.8	77.5	72.1	73.8	92.2	73.9	83.2	82.2	75.4	49.6	84.8
USA	Massachusetts Institute of Technology	69.1	1	97.7	94.2	72.9	58.1	74.8	92.9	84.9	63	86.3	92.4	95.6	92.6
USA	Columbia University	55.3	86.7	86.5	89.4	65.2	46.1	68.7	91.1	93.4	83.3	97.2	87.2	95.8	93.4
USA	University of Missouri, Columbia			53.1	36.6	15.7	7.8	20.7	40.4	54.5	69.7	44.9	69.2	38.9	75.4
USA	University of California, Santa Cruz		29.8	69.5	54.8	62.8	55.6	64.3	75.9	37.3	81.1	34.5	26.9	18.8	45.3
USA	University of Miami		35.4	60.5	54.6	30.2	10.9	41.9	54.4	57.8	71.7	65.4	54.8	46.9	61.4
USA	Northern Arizona University			50		25.8	19.5	29.5	46.8	13.3	43	11.3	22.2	13.2	17.9
USA	Pennsylvania State University		6.8	71.9	88.8	66.8	43.1	73.6	92.6	85	77.4	93.7	80.6	81.2	92
USA	University of Florida		45.3	70.4	57.7	62.8	57	53.3	92	89.8	91.4	95.4	85.1	75.7	91.4
USA	Duke University	34.6	74.8	80.7	82.6	67.9	55.5	69.2	87.1	88.7	82.2	92	81.2	90.5	92.6
USA	Dartmouth College		42.8	60.1	60.7	35.2	25.1	56.6	29.5	47.5	73.7	39.4	30.3	54.3	59.7
USA	Clemson University			45.9	31.85	24.9	20.6	22.2	53.9	41.2	47.2	55.2	54.2	31.3	45.9
USA	Drexel University			56	47.85	17.8	27.4	17.2	26.9	44	90.6	22.2	38.9	30	55.4
USA	University of Kentucky			55.8	40.65	13	19.4	4.6	41	52.8	71.8	48.3	59.4	35.8	75.1
USA	New York University	37.3	8.3	78.5	82.7	51.3	82.3	33.6	48.1	93.8	99.4	82	88.3	94.7	83.1
USA	University of North Carolina at Chapel Hill	35.7	58.2	76.7	67.8	61.9	47.9	66	80.5	80.8	100	66.3	76.7	66.7	93.1
USA	University of Wisconsin-Madison	34.5	63.7	73.8	65.5	51.1	24.6	54.1	92.4	85.3	80.4	79.5	93.6	80.3	92.6
USA	Portland State University			37.6	27.05	17.8	22.6	16.7	34.5	30.9	71.9	24.8	31.8	16.5	29.6
USA	University of California, L.A.	48		84.2	85.8	58.9	43.5	56.7	90.8	93.4	81.7	96	93.1	94.2	92
USA	North Carolina State University		34.1	61.5	45.95	44.6	24.7	39.8	91.9	63.6	63	67.1	66.9	59.9	83.7
USA	Northeastern University		29.2	63.3	56.6	47.3	48.5	52.5	48.3	51	90.3	24.8	44.4	54.9	41.1
USA	Rutgers University-New Brunswick		37.3	48.3	52.75	62.1	33.7	74.9	86.2	76.4	98.4	76	69	52.1	83.7
USA	The University of Alabama			65.8	31.85	8.8	7	15.6	24.5	26.6	53.4	19.6	32.2	33.1	19.3
USA	Johns Hopkins University	46.8	85.1	84.7	88.3	47.7	39.1	48.5	69.5	85.5	81.4	92.8	85.6	74	92.6
USA	George Mason University			52.2	47.85	20.7	26.7	18	37.3	45.2	68.2	40.6	65.6	28.3	33
USA	University South Florida			57.6	52.75	21.2	9.5	26.7	48.2	55.3	71.7	62.1	60.5	32.6	68.2
USA	University of Nebraska-Lincoln			54.2	43.5	41.6	41.8	36.7	62.6	54.3	73.7	52.4	62.4	33	72.5
USA	Virginia Polytechnic Intitute & State University		3.2	59.9	50	40.1	11.7	41.9	90.1	60.1	57.4	73.5	55.7	59.3	78.8
USA	University of Notre Dame		38.9	57.4	52.75	14.4	10.2	22.3	29.6	38	43.6	37.9	43.5	54.8	35.3
USA	Boston University		57.2	47.9	67.5	49.5	44.3	45.7	73.4	80	85.3	66.4	81.8	81.3	84.5
USA	Auburn University			48.8	36.6	30.2	9.3	38.8	61.5	37.2	66.3	31.2	35.8	28.9	55.4
USA	Calofornia Institute of Technology (Caltech)	54.5	97	85.6	94.1	44.8	12.2	58.1	79.6	30.7	19	40.2	26.3	74.7	31
USA	Georgetown University		36.3	57.3	58.6	34.7	66.2	29.9	14.8	63.8	81.3	38.3	73	69.5	59.7
USA	Florida International University			52.6	40.65	29.8	12.5	32.3	66.6	55	72.3	55.4	59.4	37.7	70.2
USA	Ohio State University		52	74.4	62.2	46.7	28.2	41.9	91.6	81.8	83.2	82	74.1	79.1	92.6
USA	Louisiana State University			54.8	36.6	37.2	22.7	40.1	66.9	36.9	62.3	45.8	26.1	28.4	51.4
USA	Washington University in St. Louis	39	55.8	78.1	70.6	51.5	53.4	66.1	34.8	70.1	92.6	60.7	72	46.7	87.1
USA	Tufts University		34.1	61.1	57.7	22.4	25.4	29.1	27.1	58.7	76	52.8	65.2	40.3	82.8
USA	University of Mississippi			54.7		2.4	11	4.5	13.9	26.6	63.1	39.8	16.2	12.7	24.7
USA	Texas Tech University			52.4	31.85	33.2	29.8	49.1	27.7	38.4	58.9	54.1	35.9	29	28.5
USA	University of California, Riverside		26.1	63.6	33	38.9	29.2	31.6	78.3	41.2	63.1	37.6	47.4	23.3	77.7
USA	University of Cincinnati			62.8		19.7	9.7	27.5	41.2	49.5	70.2	34.6	68.3	33	68.8
USA	University of Minnesota Twin Cities	32.7	45.4	74.3	63	51.3	30.5	49.4	93	86.6	91.4	87.5	85.3	70.7	92.8
USA	Virginia Commonwealth University			53.5	40.65	5.3	13.4	6.7	17.7	45.9	74.3	31.9	66.8	27.1	43.1
USA	University of Kansas		29.9	51	43.5	31.1	14.2	56.9	28.6	53	72.4	49	69.7	33.7	52.5
USA	University of Michigan-Ann Arbor	37.8	84.4	83.4	82.9	50.3	26.3	50.3	93.6	91.2	81.3	89.4	90.6	94.6	93.1
USA	University of Oklahoma			52.9	36.6	30	12	31.9	67.1	43.2	65.2	36.2	44.8	36.2	66.2
USA	University of California, Irvine	29.8	39.5	71.9	95	43	28.2	40.9	79.5	59.3	75.4	42.4	74.8	43.4	87.4
USA	University of Wyoming			43.3	31.85	13.4	3.2	19.3	40.4	11.4	30.4	19.8	17.1	18.6	17.9
USA	Florida State University			60.9	47.85	31.9	10	43	60.2	58.2	68.4	54.2	80.2	51.9	30.8
USA	Colorado School of Mines			49.2	43.5	43	28.2	70.1	31.7	13.7	32.8	13.5	12.6	33.7	22.7
USA	Brown University	25.1	69.6	67.5	69.3	30.8	30.2	38.6	35.9	69.1	80.8	54	75.4	66.5	75.4
USA	Tulane University		25.2	53.2	45.95	11.7	23.4	11.1	19.8	39.6	70.1	49.2	22.4	29.7	48.5
USA	University of Virginia		38.3	68.6	57.4	31.5	22.5	36.6	52.5	68	69.4	65.1	76.9	60.8	84.5
USA	Rice University		58.8	64	57.9	29.8	13.8	45.4	43.1	32.3	53.5	23.6	27.9	45.6	45.6
USA	Oklahoma State University			47.3	36.6	15.3	11.4	21.8	32	29.3	52.1	28.3	30.3	32.2	34.8
USA	Texas A&M University		47.9	66.5	55.8	41.7	8.2	47.3	91.7	71.1	59.6	80.4	65.7	78.4	90.8
USA	Purdue University	25.2	54.2	66.9	60.1	48.5	29	45.7	90.9	67.4	47.7	78.5	61.4	86.1	90
USA	University of North Carolina at Charlotte			46.3	36.6	17.4	31	17.3	20.1	34.5	74.3	19.7	50.9	19.2	17.3
USA	Oregon State University			58.3		50.4	30.7	48.6	90.5	53	65.1	69.3	46.8	32.4	82.3
USA	University of Rochester		51.1	64.8	57.6	10.5	7.2	23.3	17.4	51.2	76.8	39.5	54.8	48.6	41.9
USA	University of Massachusetts Boston			51.7		29.3	17.8	38.4	47.6	44.8	72.4	39.1	56.3	30.1	36.2
USA	University of Maryland, College Park	31.7	47.9	74.3	62.9	51.2	28	507	93.4	81.9	76.7	89.4	81.9	73.5	91.4
USA	University of New Mexico			57.9	45.95	21.8	22.4	21.6	41.1	50.4	72.8	60.3	58.8	23.1	48.5
USA	University of Connecticut		31	58	43.5	35.2	32.3	24.3	72.6	66.9	75	78.3	73	40	82.3
USA	George Washington University		3.3	59.6	52.75	21.6	30.9	19.7	32.2	72.3	83.3	76.9	67.3	64.8	60.8
USA	University of Houston			53.6	36.6	17.6	11.4	26.7	32.4	45.1	64.8	37.1	63.2	39.2	29.6
USA	Georgia State University			51.1	43.5	5.1	5.8	13.9	15.3	44.9	72.5	21.7	69.7	35.7	37.1
USA	University of California, Santa Barbara	30.2	5.9	73.3	68.4	45.4	21.3	45.2	90.6	51.2	65.4	37.5	55.9	52.5	74.2
USA	Northwestern University	35.8	81.8	81.2	82.1	37	24.2	46.9	53.2	79.8	81.1	69	74.7	90	83.7
USA	University of Maryland, Baltimore County			44.2	36.6	39.7	55.1	48.9	17.6	19.9	57	16.2	23.5	16.1	13
USA	City University of New York					22.5	11.7	21.6	58.6	58.1	48.2	76.8	70.8	50.5	66.2
USA	University of South Carolina			56.2	40.65	27.1	19.8	29.4	51.4	50.6	72.7	34.6	58.5	40.5	76.5
USA	Indiana University Bloomington		31.7	66.1	56.5	25.5	25.8	23.4	48.6	73.1	72.3	67.1	86.4	66.9	81.7
USA	Indiana Unievrsity-Purdue University Indianapolis			51.3		7.5	10.9	14.5	16	31.3	71.8	16.1	39	17.6	37.9
USA	Temple University			58	47.85	11	13.3	15.7	23.8	46.9	70.7	29.8	71.3	31.3	49.6
USA	University of Denver			42.1	43.5	25.2	29	39.9	14.5	30.9	74.3	5.2	42.4	29.4	15.3
USA	University of Tennessee, Knoxville			61.7	47.85	28.8	6.6	22.3	87.3	43.5	60.1	43.4	40.1	42.9	61.4
USA	The University of Georgia			57.3	36.6	35.2	13.3	36.1	79.1	67.3	71.5	66.2	75.7	55.2	85.1
USA	University of North Texas			46.2		4.3	10	5.5	20.2	34.8	50.1	41.2	55.3	28.7	10.2
USA	University of Delaware			56	45.95	27.6	5.8	36	61.7	41.6	59.4	33.8	62	32.7	41.6
USA	University of New Hampshire			48.6		16.5	1.2	19.2	54.4	22.7	50.6	13.5	27.9	24.3	39.6
USA	Lehigh University			40.6	36.6	39.1	60.6	44.1	15.8	18.4	54.6	5	22.1	27.3	10.2
USA	Mississipi State University			40.5	31.85	15.7	18.9	13.2	37.3	18.3	37.8	29.4	17.4	19.9	32.2
USA	Syracuse University			55.2	43.5	16.4	14.6	28.4	21	39.8	64.9	22	62.2	37.2	24.5
USA	Vanderbilt University	29.4		72.7	63.5	18.2	20.6	26.8	21.7	65.6	76.7	51.1	82.5	54.8	74.8
USA	University of Texas at San Antonio			48.9	36.6	4.8	1.2	14.3	19.5	21	52.5	14.9	32.7	18.4	14.2
USA	Carnegie Mellon University		74.6	68.7	81.1	20.1	17.6	16.1	50.4	51.9	43.6	34.6	77.9	83.3	27.9
USA	University of Wisconsin Milwaukee			49.9	31.85	8.8	9.5	14.8	22.3	25.2	60.8	18.6	34.4	14.3	26.2
USA	Utah State University			45.2	50	22.1	8.8	27.4	51.3	26.6	41.6	23.6	51.4	16.3	46.5
USA	Case Western Reserve University		46.2	66.1	59	10.1	10.2	17.4	22	53.2	74.4	49.2	49.4	52.3	28.8
USA	Emory University		49.5	73	65.3	44.7	59.8	50.4	27	67	82.8	71.9	64.9	42.7	88.3
USA	Stony Brook University, State University of New York		27.5	62.7	47.85	50.8	52.1	51.9	57.4	48	84.8	53.4	34.6	29.8	42.5
USA	Clark University				36.6	33.7	41.4	46.2	18.5	18.3	64.7	4.7	11.7	21.9	14.4
USA	University of Oregon			60.5		27.6	13.4	49.8	28.7	35.7	61.3	20.9	61.4	30.3	17.6
USA	University of Chicago	53.8	93.2	82.5	88.9	40.1	8.4	64.2	57.4	84.5	74.9	74.2	94.8	91	86.6
USA	University of Colorado , Denver		27.1	55.8	47.85	7.4	3.7	18.2	19	43.9	47.1	51.4	66.8	24.2	71.4
USA	University of Central Florida			54.1	36.6	24	15.1	18	65	45.7	60.4	40.2	65.2	41.2	34.5
USA	University of Vermont			50.9		20	18.5	16	48.8	29.3	54.6	25.8	28.4	22.5	64.8
USA	West Virginia University			50.1		10.9	5.8	17.1	31.2	40.9	66.3	49.3	38.6	28.3	38.2
USA	University of Hawai at Manoa		29.6	54.6	50	37.2	9.5	43.8	79.3	47.4	64.4	55.3	49.9	28.5	67.4
USA	Georgia Institute of Technology		62.3	74.9	76	46.1	44.1	84.2	70.2	48.2	35	46.1	44.1	84.2	70.2
USA	San Diego State University			48.4	36.6	18.1	27.5	11.7	36.8	38.2	69	39.8	42	24.3	28.8
USA	University of Rhode Island			45.6	31.85	38.6	36.3	47	42.3	21.8	67.4	16.2	16.3	14.4	18.7
USA	University at Buffalo SUNY		27.2	59	47.85	27.5	28.6	31.7	37.1	51.1	66.2	36.1	69.2	45.7	58.8
USA	University of Texas at Arlington			48.9	36.6	28.8	40.2	36	19	24.6	54.5	24.9	26	25.3	15.9
Vietnam	Vietnam National University, Hanoi			39.4	27.05	11.3	11.8	29.3	4.1	22.3	37.3	32.7	24.4	36.3	5.3
Vietnam	Viet Nam National University Ho Chi Minh City			36.2	14.35	11.9	10.1	28.9	9.7	12.7	3.4	47.4	7.1	43.7	7
Vietnam	Ton Duc Thang University			61.8	43.5	13.6	14.2	14	34.9	20.6	6.9	75.7	11.7	29.2	27.3
